# Supplementary material for: 20 years later: unravelling the genomic success of New Zealand’s home-grown AK3 community-associated methicillin-resistant Staphylococcus aureus
Source: Microb Genom. 2025 Jul 25;11(7):001452. doi: 10.1099/mgen.0.001452 (PMC12452176; doi:10.1099/mgen.0.001452)
Supplement: Uncited Supplementary Material 1. [file mgen-11-01452-s001.xlsx]

## Sheet: Key
Key
Supplementary Table S1. Whole-genome sequences of 449 Staphylococcus aureus samples from New Zealand used in this investigation: Metadata
Supplementary Table S2. Whole-genome sequences of 67 additional publicly available Staphylococcus aureus samples from New Zealand used in this investigation: Metadata
Supplementary Table S3. Whole-genome sequences of 7,071 publicly available Staphylococcus aureus samples used in this investigation: Metadata
Supplementary Table S4. Genomic elements relative to the chromosome of sample sa230905_barcode06
Supplementary Table S5. Whole-genome sequences of 397 Staphylococcus aureus samples, including AK3 lineage strains and closely related outgroup genomes
Supplementary Table S6. Regions of recombination relative to the chromosome of sample sa230905_barcode06
Supplementary Table S7. Distribution of spa types and countries of isolation across AK3 clades
Supplementary Table S8. Staphylococcus aureus AK3 BEAST analysis results summary

## Sheet: Table S1
Supplementary Table S1. Whole-genome sequences of 449 Staphylococcus aureus samples from New Zealand used in this investigation: Metadata
Sample	Collection date	Source	Sample type	BioProject ID	BioSample	SRA
20MR0085	2020	Human	Screen	PRJNA1029301	SAMN45839246	SRR31718793
20MR0086	2020	Human	Screen	PRJNA1029301	SAMN45839247	SRR31718792
20MR0087	2020	Human	Screen	PRJNA1029301	SAMN45839248	SRR31718886
20MR0088	2020	Human	Screen	PRJNA1029301	SAMN45839249	SRR31718943
20MR0089	2020	Human	Screen	PRJNA1029301	SAMN45839250	SRR31718916
20MR0090	2020	Human	Eye	PRJNA1029301	SAMN45839251	SRR31718672
20MR0096	2020	Human	Screen	PRJNA1029301	SAMN45839252	SRR31718661
20MR0097	2020	Human	Screen	PRJNA1029301	SAMN45839253	SRR31718911
20MR0098	2020	Human	Umbilicus	PRJNA1029301	SAMN45839254	SRR31718900
20MR0102	2020	Human	Screen	PRJNA1029301	SAMN45839255	SRR31718889
20MR0103	2020	Human	Screen	PRJNA1029301	SAMN45839256	SRR31718791
20MR0105	2020	Human	Screen	PRJNA1029301	SAMN45839257	SRR31718780
20MR0106	2020	Human	Screen	PRJNA1029301	SAMN45839258	SRR31718769
20MR0107	2020	Human	Screen	PRJNA1029301	SAMN45839259	SRR31718646
20MR0109	2020	Human	Blood	PRJNA1029301	SAMN45839260	SRR31718635
20MR0111	2020	Human	Screen	PRJNA1029301	SAMN45839261	SRR31718764
20MR0115	2020	Human	Screen	PRJNA1029301	SAMN45839262	SRR31718753
20MR0116	2020	Human	Screen	PRJNA1029301	SAMN45839263	SRR31718742
20MR0117	2020	Human	Screen	PRJNA1029301	SAMN45839264	SRR31718535
20MR0123	2020	Human	Screen	PRJNA1029301	SAMN45839265	SRR31718524
20MR0129	2020	Human	Aspirate	PRJNA1029301	SAMN45839266	SRR31718885
20MR0130	2020	Human	Screen	PRJNA1029301	SAMN45839267	SRR31718874
20MR0131	2020	Human	Screen	PRJNA1029301	SAMN45839268	SRR31718863
20MR0132	2020	Human	Screen	PRJNA1029301	SAMN45839269	SRR31718619
20MR0133	2020	Human	Screen	PRJNA1029301	SAMN45839270	SRR31718608
20MR0137	2020	Human	Blood	PRJNA1029301	SAMN45839271	SRR31718737
20MR0138	2020	Human	Screen	PRJNA1029301	SAMN45839272	SRR31718726
20MR0139	2020	Human	Screen	PRJNA1029301	SAMN45839273	SRR31718715
20MR0140	2020	Human	Screen	PRJNA1029301	SAMN45839274	SRR31718508
20MR0143	2020	Human	Screen	PRJNA1029301	SAMN45839275	SRR31718497
20MR0144	2020	Human	Wound	PRJNA1029301	SAMN45839276	SRR31718858
20MR0149	2020	Human	Screen	PRJNA1029301	SAMN45839277	SRR31718847
20MR0151	2020	Human	Screen	PRJNA1029301	SAMN45839278	SRR31718836
20MR0165	2020	Human	Skin and soft tissue infection	PRJNA1029301	SAMN45839279	SRR31718592
20MR0166	2020	Human	Skin and soft tissue infection	PRJNA1029301	SAMN45839280	SRR31718581
20MR0171	2020	Human	Skin and soft tissue infection	PRJNA1029301	SAMN45839281	SRR31718570
20MR0187	2020	Human	Breast milk	PRJNA1029301	SAMN45839282	SRR31718699
20MR0215	2020	Human	Skin and soft tissue infection	PRJNA1029301	SAMN45839283	SRR31718688
20MR0535	2020	Human	Screen	PRJNA1029301	SAMN45839284	SRR31718938
20MR0536	2020	Human	-	PRJNA1029301	SAMN45839285	SRR31718927
20MR0552	2020	Human	Screen	PRJNA1029301	SAMN45839286	SRR31718915
20MR0553	2020	Human	Screen	PRJNA1029301	SAMN45839287	SRR31718820
21AR0193	2021	Human	Skin	PRJNA1029301	SAMN45839288	SRR31718809
21MR0007	2020	Human	Screen	PRJNA1029301	SAMN45839289	SRR31718565
21MR0010	2021	Human	Blood	PRJNA1029301	SAMN45839290	SRR31718554
21MR0012	2020	Human	Eye	PRJNA1029301	SAMN45839291	SRR31718543
21MR0013	2020	Human	Abscess	PRJNA1029301	SAMN45839292	SRR31718676
21MR0014	2021	Human	Screen	PRJNA1029301	SAMN45839293	SRR31718675
21MR0017	2021	Human	Blood	PRJNA1029301	SAMN45839294	SRR31718674
21MR0019	2021	Human	Blood	PRJNA1029301	SAMN45839295	SRR31718673
21MR0021	2021	Human	Umbilicus	PRJNA1029301	SAMN45839296	SRR31718671
21MR0026	2021	Human	Screen	PRJNA1029301	SAMN45839297	SRR31718670
21MR0033	2021	Human	Blood	PRJNA1029301	SAMN45839298	SRR31718669
21MR0036	2021	Human	Blood	PRJNA1029301	SAMN45839299	SRR31718668
21MR0058	2021	Human	Blood	PRJNA1029301	SAMN45839300	SRR31718667
21MR0059	2021	Human	Blood	PRJNA1029301	SAMN45839301	SRR31718666
21MR0067	2021	Human	Blood	PRJNA1029301	SAMN45839302	SRR31718665
21MR0068	2021	Human	Blood	PRJNA1029301	SAMN45839303	SRR31718664
21MR0069	2021	Human	Screen	PRJNA1029301	SAMN45839304	SRR31718663
21MR0070	2021	Human	Blood	PRJNA1029301	SAMN45839305	SRR31718662
21MR0075	2021	Human	Blood	PRJNA1029301	SAMN45839306	SRR31718660
21MR0077	2021	Human	Blood	PRJNA1029301	SAMN45839307	SRR31718659
21MR0105	2021	Human	Blood	PRJNA1029301	SAMN45839308	SRR31718658
21MR0108	2021	Human	Blood	PRJNA1029301	SAMN45839309	SRR31718657
21MR0110	2021	Human	Blood	PRJNA1029301	SAMN45839310	SRR31718656
21MR0111	2021	Human	Blood	PRJNA1029301	SAMN45839311	SRR31718655
21MR0116	2021	Human	Blood	PRJNA1029301	SAMN45839312	SRR31718654
21MR0117	2021	Human	Blood	PRJNA1029301	SAMN45839313	SRR31718914
21MR0119	2021	Human	Screen	PRJNA1029301	SAMN45839314	SRR31718913
21MR0120	2021	Human	Screen	PRJNA1029301	SAMN45839315	SRR31718912
21MR0121	2021	Human	Screen	PRJNA1029301	SAMN45839316	SRR31718910
21MR0126	2021	Human	Blood	PRJNA1029301	SAMN45839317	SRR31718909
21MR0131	2021	Human	Blood	PRJNA1029301	SAMN45839318	SRR31718908
21MR0132	2021	Human	Blood	PRJNA1029301	SAMN45839319	SRR31718907
21MR0133	2021	Human	Blood	PRJNA1029301	SAMN45839320	SRR31718906
21MR0136	2021	Human	Blood	PRJNA1029301	SAMN45839321	SRR31718905
21MR0143	2021	Human	Blood	PRJNA1029301	SAMN45839322	SRR31718904
21MR0145	2021	Human	Blood	PRJNA1029301	SAMN45839323	SRR31718903
21MR0146	2021	Human	Blood	PRJNA1029301	SAMN45839324	SRR31718902
21MR0151	2021	Human	Blood	PRJNA1029301	SAMN45839325	SRR31718901
21MR0153	2021	Human	Blood	PRJNA1029301	SAMN45839326	SRR31718899
21MR0155	2021	Human	Blood	PRJNA1029301	SAMN45839327	SRR31718898
21MR0157	2021	Human	Blood	PRJNA1029301	SAMN45839328	SRR31718897
21MR0165	2021	Human	Blood	PRJNA1029301	SAMN45839329	SRR31718896
21MR0168	2021	Human	Blood	PRJNA1029301	SAMN45839330	SRR31718895
21MR0170	2021	Human	Blood	PRJNA1029301	SAMN45839331	SRR31718894
21MR0187	2021	Human	Blood	PRJNA1029301	SAMN45839332	SRR31718893
21MR0188	2021	Human	Blood	PRJNA1029301	SAMN45839333	SRR31718892
21MR0199	2021	Human	Blood	PRJNA1029301	SAMN45839334	SRR31718891
21MR0200	2021	Human	Screen	PRJNA1029301	SAMN45839335	SRR31718890
21MR0201	2021	Human	Screen	PRJNA1029301	SAMN45839336	SRR31718888
21MR0202	2021	Human	Breast milk	PRJNA1029301	SAMN45839337	SRR31718887
21MR0208	2021	Human	Screen	PRJNA1029301	SAMN45839338	SRR31718802
21MR0213	2021	Human	Blood	PRJNA1029301	SAMN45839339	SRR31718801
21MR0219	2021	Human	Blood	PRJNA1029301	SAMN45839340	SRR31718800
21MR0222	2021	Human	Blood	PRJNA1029301	SAMN45839341	SRR31718799
21MR0224	2021	Human	Blood	PRJNA1029301	SAMN45839342	SRR31718798
21MR0225	2021	Human	Blood	PRJNA1029301	SAMN45839343	SRR31718797
21MR0226	2021	Human	Blood	PRJNA1029301	SAMN45839344	SRR31718795
21MR0227	2021	Human	Blood	PRJNA1029301	SAMN45839345	SRR31718794
21MR0235	2021	Human	Blood	PRJNA1029301	SAMN45839346	SRR31718790
21MR0241	2021	Human	Blood	PRJNA1029301	SAMN45839347	SRR31718789
21MR0243	2021	Human	Blood	PRJNA1029301	SAMN45839348	SRR31718788
21MR0251	2021	Human	Blood	PRJNA1029301	SAMN45839349	SRR31718787
21MR0252	2021	Human	Blood	PRJNA1029301	SAMN45839350	SRR31718786
21MR0253	2021	Human	Blood	PRJNA1029301	SAMN45839351	SRR31718785
21MR0254	2021	Human	Blood	PRJNA1029301	SAMN45839352	SRR31718784
21MR0257	2021	Human	Blood	PRJNA1029301	SAMN45839353	SRR31718783
21MR0258	2021	Human	Blood	PRJNA1029301	SAMN45839354	SRR31718782
21MR0262	2021	Human	Blood	PRJNA1029301	SAMN45839355	SRR31718781
21MR0265	2021	Human	Blood	PRJNA1029301	SAMN45839356	SRR31718779
21MR0266	2021	Human	Blood	PRJNA1029301	SAMN45839357	SRR31718778
21MR0267	2021	Human	Blood	PRJNA1029301	SAMN45839358	SRR31718777
21MR0274	2021	Human	Blood	PRJNA1029301	SAMN45839359	SRR31718776
21MR0281	2021	Human	Blood	PRJNA1029301	SAMN45839360	SRR31718775
21MR0283	2021	Human	Blood	PRJNA1029301	SAMN45839361	SRR31718774
21MR0291	2021	Human	Blood	PRJNA1029301	SAMN45839362	SRR31718773
21MR0295	2021	Human	Blood	PRJNA1029301	SAMN45839363	SRR31718772
21MR0298	2021	Human	Blood	PRJNA1029301	SAMN45839364	SRR31718771
21MR0301	2021	Human	Blood	PRJNA1029301	SAMN45839365	SRR31718770
21MR0302	2021	Human	Blood	PRJNA1029301	SAMN45839366	SRR31718768
21MR0305	2021	Human	Blood	PRJNA1029301	SAMN45839367	SRR31718767
21MR0318	2021	Human	Blood	PRJNA1029301	SAMN45839368	SRR31718766
21MR0319	2021	Human	Blood	PRJNA1029301	SAMN45839369	SRR31718653
21MR0327	2021	Human	Blood	PRJNA1029301	SAMN45839370	SRR31718652
21MR0334	2021	Human	Blood	PRJNA1029301	SAMN45839371	SRR31718651
21MR0336	2021	Human	Blood	PRJNA1029301	SAMN45839372	SRR31718650
21MR0340	2021	Human	Screen	PRJNA1029301	SAMN45839373	SRR31718649
21MR0345	2021	Human	Blood	PRJNA1029301	SAMN45839374	SRR31718648
21MR0347	2021	Human	Blood	PRJNA1029301	SAMN45839375	SRR31718647
21MR0349	2021	Human	Blood	PRJNA1029301	SAMN45839376	SRR31718645
21MR0350	2021	Human	Blood	PRJNA1029301	SAMN45839377	SRR31718644
21MR0352	2021	Human	Blood	PRJNA1029301	SAMN45839378	SRR31718643
21MR0353	2021	Human	Blood	PRJNA1029301	SAMN45839379	SRR31718642
21MR0356	2021	Human	Blood	PRJNA1029301	SAMN45839380	SRR31718641
21MR0362	2021	Human	Blood	PRJNA1029301	SAMN45839381	SRR31718640
21MR0363	2021	Human	Blood	PRJNA1029301	SAMN45839382	SRR31718639
21MR0364	2021	Human	Blood	PRJNA1029301	SAMN45839383	SRR31718638
21MR0365	2021	Human	Blood	PRJNA1029301	SAMN45839384	SRR31718637
21MR0368	2021	Human	Blood	PRJNA1029301	SAMN45839385	SRR31718636
21MR0390	2021	Human	Blood	PRJNA1029301	SAMN45839386	SRR31718634
21MR0399	2021	Human	Blood	PRJNA1029301	SAMN45839387	SRR31718633
21MR0413	2021	Human	Blood	PRJNA1029301	SAMN45839388	SRR31718632
21MR0426	2021	Human	Blood	PRJNA1029301	SAMN45839389	SRR31718631
21MR0437	2021	Human	Blood	PRJNA1029301	SAMN45839390	SRR31718630
21MR0446	2021	Human	Blood	PRJNA1029301	SAMN45839391	SRR31718629
21MR0448	2021	Human	Screen	PRJNA1029301	SAMN45839392	SRR31718628
21MR0455	2021	Human	Blood	PRJNA1029301	SAMN45839393	SRR31718627
21MR0459	2021	Human	Blood	PRJNA1029301	SAMN45839394	SRR31718626
21MR0470	2021	Human	Blood	PRJNA1029301	SAMN45839395	SRR31718765
21MR0475	2021	Human	Blood	PRJNA1029301	SAMN45839396	SRR31718763
21MR0486	2021	Human	Blood	PRJNA1029301	SAMN45839397	SRR31718762
21MR0493	2021	Human	Blood	PRJNA1029301	SAMN45839398	SRR31718761
21MR0525	2021	Human	Blood	PRJNA1029301	SAMN45839399	SRR31718760
21MR0537	2021	Human	Blood	PRJNA1029301	SAMN45839400	SRR31718759
21MR0542	2021	Human	Blood	PRJNA1029301	SAMN45839401	SRR31718758
21MR0547	2021	Human	Blood	PRJNA1029301	SAMN45839402	SRR31718757
21MR0565	2021	Human	Blood	PRJNA1029301	SAMN45839403	SRR31718756
21MR0568	2021	Human	Blood	PRJNA1029301	SAMN45839404	SRR31718755
21MR0578	2021	Human	Screen	PRJNA1029301	SAMN45839405	SRR31718754
21MR0584	2021	Human	Blood	PRJNA1029301	SAMN45839406	SRR31718752
21MR0678	2021	Human	Blood	PRJNA1029301	SAMN45839407	SRR31718751
21MR0722	2021	Human	Blood	PRJNA1029301	SAMN45839408	SRR31718750
21MR0765	2021	Human	Aspirate	PRJNA1029301	SAMN45839409	SRR31718749
21MR0780	2021	Human	Blood	PRJNA1029301	SAMN45839410	SRR31718748
21MR0787	2021	Human	Blood	PRJNA1029301	SAMN45839411	SRR31718747
21MR0794	2021	Human	Blood	PRJNA1029301	SAMN45839412	SRR31718746
21MR0834	2021	Human	Blood	PRJNA1029301	SAMN45839413	SRR31718745
21MR0858	2021	Human	Blood	PRJNA1029301	SAMN45839414	SRR31718744
21MR0970	2021	Human	Screen	PRJNA1029301	SAMN45839415	SRR31718743
21MR0974	2021	Human	Blood	PRJNA1029301	SAMN45839416	SRR31718741
21MR0985	2021	Human	Blood	PRJNA1029301	SAMN45839417	SRR31718740
21MR0987	2021	Human	Blood	PRJNA1029301	SAMN45839418	SRR31718739
21MR0988	2021	Human	Blood	PRJNA1029301	SAMN45839419	SRR31718738
21MR1006	2021	Human	Screen	PRJNA1029301	SAMN45839420	SRR31718541
21MR1027	2021	Human	Blood	PRJNA1029301	SAMN45839421	SRR31718540
21MR1028	2021	Human	Blood	PRJNA1029301	SAMN45839422	SRR31718539
21MR1029	2021	Human	Blood	PRJNA1029301	SAMN45839423	SRR31718538
21MR1034	2021	Human	Blood	PRJNA1029301	SAMN45839424	SRR31718537
21MR1044	2021	Human	Blood	PRJNA1029301	SAMN45839425	SRR31718536
21MR1051	2021	Human	Blood	PRJNA1029301	SAMN45839426	SRR31718534
21MR1062	2021	Human	Blood	PRJNA1029301	SAMN45839427	SRR31718533
21MR1069	2021	Human	Blood	PRJNA1029301	SAMN45839428	SRR31718532
21MR1094	2021	Human	Blood	PRJNA1029301	SAMN45839429	SRR31718531
21MR1096	2021	Human	Blood	PRJNA1029301	SAMN45839430	SRR31718530
21MR1132	2021	Human	Blood	PRJNA1029301	SAMN45839431	SRR31718529
21MR1135	2021	Human	Blood	PRJNA1029301	SAMN45839432	SRR31718528
21MR1183	2021	Human	Blood	PRJNA1029301	SAMN45839433	SRR31718527
21MR1184	2021	Human	Blood	PRJNA1029301	SAMN45839434	SRR31718526
21MR1208	2021	Human	Blood	PRJNA1029301	SAMN45839435	SRR31718525
21MR1249	2021	Human	Blood	PRJNA1029301	SAMN45839436	SRR31718523
21MR1260	2021	Human	Blood	PRJNA1029301	SAMN45839437	SRR31718522
21MR1277	2021	Human	Blood	PRJNA1029301	SAMN45839438	SRR31718521
21MR1278	2021	Human	Blood	PRJNA1029301	SAMN45839439	SRR31718520
21MR1352	2021	Human	Blood	PRJNA1029301	SAMN45839440	SRR31718519
21MR1369	2021	Human	Blood	PRJNA1029301	SAMN45839441	SRR31718518
21MR1385	2021	Human	Blood	PRJNA1029301	SAMN45839442	SRR31718517
21MR1403	2021	Human	Blood	PRJNA1029301	SAMN45839443	SRR31718516
21MR1416	2021	Human	Blood	PRJNA1029301	SAMN45839444	SRR31718515
21MR1431	2021	Human	Blood	PRJNA1029301	SAMN45839445	SRR31718514
21MR1546	2021	Human	Blood	PRJNA1029301	SAMN45839446	SRR31718884
22AR0144	2022	Human	Leg	PRJNA1029301	SAMN45839447	SRR31718883
22AR0386	2022	Human	Wound	PRJNA1029301	SAMN45839448	SRR31718882
22MR0013	2021	Human	Blood	PRJNA1029301	SAMN45839449	SRR31718881
22MR0047	2021	Human	Blood	PRJNA1029301	SAMN45839450	SRR31718880
22MR0075	2022	Human	Blood	PRJNA1029301	SAMN45839451	SRR31718879
22MR0080	2022	Human	Blood	PRJNA1029301	SAMN45839452	SRR31718878
22MR0091	2022	Human	Blood	PRJNA1029301	SAMN45839453	SRR31718877
22MR0101	2022	Human	Blood	PRJNA1029301	SAMN45839454	SRR31718876
22MR0102	2022	Human	Blood	PRJNA1029301	SAMN45839455	SRR31718875
22MR0132	2022	Human	Blood	PRJNA1029301	SAMN45839456	SRR31718873
22MR0157	2022	Human	Blood	PRJNA1029301	SAMN45839457	SRR31718872
22MR0162	2022	Human	Blood	PRJNA1029301	SAMN45839458	SRR31718871
22MR0185	2022	Human	Blood	PRJNA1029301	SAMN45839459	SRR31718870
22MR0218	2022	Human	Blood	PRJNA1029301	SAMN45839460	SRR31718869
22MR0234	2022	Human	Blood	PRJNA1029301	SAMN45839461	SRR31718868
22MR0370	2022	Human	Blood	PRJNA1029301	SAMN45839462	SRR31718867
22MR0373	2022	Human	Blood	PRJNA1029301	SAMN45839463	SRR31718866
22MR0387	2022	Human	Blood	PRJNA1029301	SAMN45839464	SRR31718865
22MR0394	2022	Human	Blood	PRJNA1029301	SAMN45839465	SRR31718864
22MR0411	2022	Human	Blood	PRJNA1029301	SAMN45839466	SRR31718862
22MR0412	2022	Human	Blood	PRJNA1029301	SAMN45839467	SRR31718861
22MR0416	2022	Human	Blood	PRJNA1029301	SAMN45839468	SRR31718860
22MR0431	2022	Human	Blood	PRJNA1029301	SAMN45839469	SRR31718859
22MR0461	2022	Human	Blood	PRJNA1029301	SAMN45839470	SRR31718625
22MR0518	2022	Human	Blood	PRJNA1029301	SAMN45839471	SRR31718624
22MR0526	2022	Human	Blood	PRJNA1029301	SAMN45839472	SRR31718623
22MR0536	2022	Human	Blood	PRJNA1029301	SAMN45839473	SRR31718622
22MR0539	2022	Human	Blood	PRJNA1029301	SAMN45839474	SRR31718621
22MR0563	2022	Human	Blood	PRJNA1029301	SAMN45839475	SRR31718620
22MR0568	2022	Human	Blood	PRJNA1029301	SAMN45839476	SRR31718618
22MR0621	2022	Human	Blood	PRJNA1029301	SAMN45839477	SRR31718617
22MR0629	2022	Human	Blood	PRJNA1029301	SAMN45839478	SRR31718616
22MR0648	2022	Human	Blood	PRJNA1029301	SAMN45839479	SRR31718615
22MR0650	2022	Human	Blood	PRJNA1029301	SAMN45839480	SRR31718614
22MR0673	2022	Human	Blood	PRJNA1029301	SAMN45839481	SRR31718613
22MR0676	2022	Human	Blood	PRJNA1029301	SAMN45839482	SRR31718612
22MR0696	2022	Human	Blood	PRJNA1029301	SAMN45839483	SRR31718611
22MR0697	2022	Human	Blood	PRJNA1029301	SAMN45839484	SRR31718610
22MR0699	2022	Human	Blood	PRJNA1029301	SAMN45839485	SRR31718609
22MR0734	2022	Human	Blood	PRJNA1029301	SAMN45839486	SRR31718607
22MR0762	2022	Human	Blood	PRJNA1029301	SAMN45839487	SRR31718606
22MR0788	2022	Human	Blood	PRJNA1029301	SAMN45839488	SRR31718605
22MR0791	2022	Human	Blood	PRJNA1029301	SAMN45839489	SRR31718604
22MR0805	2022	Human	Blood	PRJNA1029301	SAMN45839490	SRR31718603
22MR0847	2022	Human	Blood	PRJNA1029301	SAMN45839491	SRR31718602
22MR0894	2022	Human	Blood	PRJNA1029301	SAMN45839492	SRR31718601
22MR0914	2022	Human	Blood	PRJNA1029301	SAMN45839493	SRR31718600
22MR0915	2022	Human	Blood	PRJNA1029301	SAMN45839494	SRR31718599
22MR0918	2022	Human	Blood	PRJNA1029301	SAMN45839495	SRR31718598
22MR0993	2022	Human	Blood	PRJNA1029301	SAMN45839496	SRR31718736
22MR1020	2022	Human	Blood	PRJNA1029301	SAMN45839497	SRR31718735
22MR1033	2022	Human	Blood	PRJNA1029301	SAMN45839498	SRR31718734
22MR1056	2022	Human	Blood	PRJNA1029301	SAMN45839499	SRR31718733
22MR1065	2022	Human	Blood	PRJNA1029301	SAMN45839500	SRR31718732
22MR1066	2022	Human	Blood	PRJNA1029301	SAMN45839501	SRR31718731
22MR1074	2022	Human	Blood	PRJNA1029301	SAMN45839502	SRR31718730
22MR1087	2022	Human	Blood	PRJNA1029301	SAMN45839503	SRR31718729
22MR1092	2022	Human	Blood	PRJNA1029301	SAMN45839504	SRR31718728
22MR1116	2022	Human	Blood	PRJNA1029301	SAMN45839505	SRR31718727
22MR1132	2022	Human	Blood	PRJNA1029301	SAMN45839506	SRR31718725
22MR1146	2022	Human	Blood	PRJNA1029301	SAMN45839507	SRR31718724
22MR1167	2022	Human	Blood	PRJNA1029301	SAMN45839508	SRR31718723
22MR1170	2022	Human	Blood	PRJNA1029301	SAMN45839509	SRR31718722
22MR1177	2022	Human	Blood	PRJNA1029301	SAMN45839510	SRR31718721
22MR1208	2022	Human	Blood	PRJNA1029301	SAMN45839511	SRR31718720
22MR1219	2022	Human	Blood	PRJNA1029301	SAMN45839512	SRR31718719
22MR1222	2022	Human	Blood	PRJNA1029301	SAMN45839513	SRR31718718
22MR1230	2022	Human	Blood	PRJNA1029301	SAMN45839514	SRR31718717
22MR1246	2022	Human	Blood	PRJNA1029301	SAMN45839515	SRR31718716
22MR1276	2022	Human	Blood	PRJNA1029301	SAMN45839516	SRR31718714
22MR1289	2022	Human	Blood	PRJNA1029301	SAMN45839517	SRR31718713
22MR1302	2022	Human	Blood	PRJNA1029301	SAMN45839518	SRR31718712
22MR1309	2022	Human	Blood	PRJNA1029301	SAMN45839519	SRR31718711
22MR1320	2022	Human	Blood	PRJNA1029301	SAMN45839520	SRR31718710
22MR1323	2022	Human	Blood	PRJNA1029301	SAMN45839521	SRR31718513
22MR1355	2022	Human	Blood	PRJNA1029301	SAMN45839522	SRR31718512
22MR1369	2022	Human	Blood	PRJNA1029301	SAMN45839523	SRR31718511
22MR1372	2022	Human	Blood	PRJNA1029301	SAMN45839524	SRR31718510
22MR1388	2022	Human	Blood	PRJNA1029301	SAMN45839525	SRR31718509
22MR1399	2022	Human	Blood	PRJNA1029301	SAMN45839526	SRR31718507
22MR1411	2022	Human	Blood	PRJNA1029301	SAMN45839527	SRR31718506
22MR1433	2022	Human	Blood	PRJNA1029301	SAMN45839528	SRR31718505
22MR1439	2022	Human	Blood	PRJNA1029301	SAMN45839529	SRR31718504
22MR1441	2022	Human	Blood	PRJNA1029301	SAMN45839530	SRR31718503
22MR1462	2022	Human	Blood	PRJNA1029301	SAMN45839531	SRR31718502
22MR1463	2022	Human	Blood	PRJNA1029301	SAMN45839532	SRR31718501
22MR1487	2022	Human	Blood	PRJNA1029301	SAMN45839533	SRR31718500
22MR1506	2022	Human	Blood	PRJNA1029301	SAMN45839534	SRR31718499
22MR1517	2022	Human	Blood	PRJNA1029301	SAMN45839535	SRR31718498
22MR1536	2022	Human	Blood	PRJNA1029301	SAMN45839536	SRR31718796
22MR1543	2022	Human	Blood	PRJNA1029301	SAMN45839537	SRR31718952
22MR1545	2022	Human	Blood	PRJNA1029301	SAMN45839538	SRR31718951
22MR1549	2022	Human	Blood	PRJNA1029301	SAMN45839539	SRR31718950
22MR1569	2022	Human	Blood	PRJNA1029301	SAMN45839540	SRR31718949
22MR1583	2022	Human	Blood	PRJNA1029301	SAMN45839541	SRR31718948
22MR1595	2022	Human	Blood	PRJNA1029301	SAMN45839542	SRR31718947
22MR1618	2022	Human	Blood	PRJNA1029301	SAMN45839543	SRR31718946
22MR1638	2022	Human	Blood	PRJNA1029301	SAMN45839544	SRR31718945
22MR1640	2022	Human	Blood	PRJNA1029301	SAMN45839545	SRR31718944
22MR1642	2022	Human	Blood	PRJNA1029301	SAMN45839546	SRR31718857
22MR1643	2022	Human	Blood	PRJNA1029301	SAMN45839547	SRR31718856
22MR1677	2022	Human	Blood	PRJNA1029301	SAMN45839548	SRR31718855
22MR1704	2022	Human	Blood	PRJNA1029301	SAMN45839549	SRR31718854
22MR1712	2022	Human	Blood	PRJNA1029301	SAMN45839550	SRR31718853
22MR1801	2022	Human	Blood	PRJNA1029301	SAMN45839551	SRR31718852
22MR1813	2022	Human	Blood	PRJNA1029301	SAMN45839552	SRR31718851
22MR1829	2022	Human	Blood	PRJNA1029301	SAMN45839553	SRR31718850
22MR1839	2022	Human	Blood	PRJNA1029301	SAMN45839554	SRR31718849
23MR0009	2022	Human	Blood	PRJNA1029301	SAMN45839555	SRR31718848
23MR0058	2022	Human	Tissue	PRJNA1029301	SAMN45839556	SRR31718846
23MR0059	2022	Human	Tissue	PRJNA1029301	SAMN45839557	SRR31718845
23MR0099	2023	Human	Blood	PRJNA1029301	SAMN45839558	SRR31718844
23MR0109	2023	Human	Blood	PRJNA1029301	SAMN45839559	SRR31718843
23MR0139	2023	Human	Blood	PRJNA1029301	SAMN45839560	SRR31718842
23MR0171	2023	Human	Blood	PRJNA1029301	SAMN45839561	SRR31718841
23MR0188	2023	Human	Blood	PRJNA1029301	SAMN45839562	SRR31718840
23MR0190	2022	Human	Blood	PRJNA1029301	SAMN45839563	SRR31718839
23MR0191	2022	Human	Blood	PRJNA1029301	SAMN45839564	SRR31718838
23MR0193	2022	Human	Blood	PRJNA1029301	SAMN45839565	SRR31718837
23MR0217	2023	Human	Blood	PRJNA1029301	SAMN45839566	SRR31718835
23MR0259	2023	Human	Blood	PRJNA1029301	SAMN45839567	SRR31718834
23MR0285	2023	Human	Blood	PRJNA1029301	SAMN45839568	SRR31718833
23MR0297	2023	Human	Blood	PRJNA1029301	SAMN45839569	SRR31718832
23MR0323	2023	Human	Blood	PRJNA1029301	SAMN45839570	SRR31718831
23MR0345	2023	Human	Blood	PRJNA1029301	SAMN45839571	SRR31718597
23MR0359	2023	Human	Blood	PRJNA1029301	SAMN45839572	SRR31718596
23MR0368	2023	Human	Blood	PRJNA1029301	SAMN45839573	SRR31718595
23MR0373	2023	Human	Blood	PRJNA1029301	SAMN45839574	SRR31718594
23MR0380	2023	Human	Blood	PRJNA1029301	SAMN45839575	SRR31718593
23MR0381	2023	Human	Blood	PRJNA1029301	SAMN45839576	SRR31718591
23MR0391	2023	Human	Blood	PRJNA1029301	SAMN45839577	SRR31718590
23MR0402	2023	Human	Blood	PRJNA1029301	SAMN45839578	SRR31718589
23MR0403	2023	Human	Blood	PRJNA1029301	SAMN45839579	SRR31718588
23MR0434	2023	Human	Blood	PRJNA1029301	SAMN45839580	SRR31718587
23MR0519	2023	Human	Blood	PRJNA1029301	SAMN45839581	SRR31718586
23MR0531	2023	Human	Blood	PRJNA1029301	SAMN45839582	SRR31718585
23MR0536	2023	Human	Blood	PRJNA1029301	SAMN45839583	SRR31718584
23MR0546	2023	Human	Blood	PRJNA1029301	SAMN45839584	SRR31718583
23MR0550	2023	Human	Blood	PRJNA1029301	SAMN45839585	SRR31718582
23MR0623	2023	Human	Blood	PRJNA1029301	SAMN45839586	SRR31718580
23MR0644	2023	Human	Blood	PRJNA1029301	SAMN45839587	SRR31718579
23MR0647	2023	Human	Blood	PRJNA1029301	SAMN45839588	SRR31718578
23MR0670	2023	Human	Blood	PRJNA1029301	SAMN45839589	SRR31718577
23MR0676	2023	Human	Blood	PRJNA1029301	SAMN45839590	SRR31718576
23MR0745	2023	Human	Blood	PRJNA1029301	SAMN45839591	SRR31718575
23MR0771	2023	Human	Blood	PRJNA1029301	SAMN45839592	SRR31718574
23MR0773	2023	Human	Blood	PRJNA1029301	SAMN45839593	SRR31718573
23MR0805	2023	Human	Blood	PRJNA1029301	SAMN45839594	SRR31718572
23MR0818	2023	Human	Blood	PRJNA1029301	SAMN45839595	SRR31718571
23MR0819	2023	Human	Blood	PRJNA1029301	SAMN45839596	SRR31718709
23MR0849	2023	Human	Blood	PRJNA1029301	SAMN45839597	SRR31718708
23MR0880	2023	Human	Blood	PRJNA1029301	SAMN45839598	SRR31718707
23MR0929	2023	Human	Blood	PRJNA1029301	SAMN45839599	SRR31718706
23MR0943	2023	Human	Blood	PRJNA1029301	SAMN45839600	SRR31718705
23MR0960	2023	Human	Blood	PRJNA1029301	SAMN45839601	SRR31718704
23MR1055	2023	Human	Blood	PRJNA1029301	SAMN45839602	SRR31718703
23MR1066	2023	Human	Blood	PRJNA1029301	SAMN45839603	SRR31718702
23MR1114	2023	Human	Blood	PRJNA1029301	SAMN45839604	SRR31718701
23MR1144	2023	Human	Blood	PRJNA1029301	SAMN45839605	SRR31718700
23MR1156	2023	Human	Blood	PRJNA1029301	SAMN45839606	SRR31718698
23MR1166	2023	Human	Blood	PRJNA1029301	SAMN45839607	SRR31718697
23MR1194	2023	Human	Blood	PRJNA1029301	SAMN45839608	SRR31718696
23MR1203	2023	Human	Blood	PRJNA1029301	SAMN45839609	SRR31718695
23MR1237	2023	Human	Blood	PRJNA1029301	SAMN45839610	SRR31718694
23MR1241	2023	Human	Screen	PRJNA1029301	SAMN45839611	SRR31718693
23MR1243	2023	Human	Screen	PRJNA1029301	SAMN45839612	SRR31718692
23MR1244	2023	Human	Screen	PRJNA1029301	SAMN45839613	SRR31718691
23MR1271	2023	Human	Blood	PRJNA1029301	SAMN45839614	SRR31718690
23MR1299	2023	Human	Blood	PRJNA1029301	SAMN45839615	SRR31718689
23MR1325	2023	Human	Blood	PRJNA1029301	SAMN45839616	SRR31718687
23MR1329	2023	Human	Blood	PRJNA1029301	SAMN45839617	SRR31718686
23MR1369	2023	Human	Blood	PRJNA1029301	SAMN45839618	SRR31718685
23MR1406	2023	Human	Blood	PRJNA1029301	SAMN45839619	SRR31718684
23MR1447	2023	Human	Screening	PRJNA1029301	SAMN45839620	SRR31718683
23MR1454	2023	Human	Blood	PRJNA1029301	SAMN45839621	SRR31718682
23MR1460	2023	Human	-	PRJNA1029301	SAMN45839622	SRR31718942
23MR1461	2023	Human	-	PRJNA1029301	SAMN45839623	SRR31718941
23MR1463	2023	Human	-	PRJNA1029301	SAMN45839624	SRR31718940
23MR1464	2023	Human	-	PRJNA1029301	SAMN45839625	SRR31718939
23MR1465	2023	Human	-	PRJNA1029301	SAMN45839626	SRR31718937
23MR1517	2023	Human	Blood	PRJNA1029301	SAMN45839627	SRR31718936
23MR1521	2023	Human	Eye	PRJNA1029301	SAMN45839628	SRR31718935
23MR1522	2023	Human	Eye	PRJNA1029301	SAMN45839629	SRR31718934
23MR1561	2023	Human	Blood	PRJNA1029301	SAMN45839630	SRR31718933
23MR1572	2023	Human	Blood	PRJNA1029301	SAMN45839631	SRR31718932
23MR1580	2023	Human	Blood	PRJNA1029301	SAMN45839632	SRR31718931
23MR1587	2023	Human	Blood	PRJNA1029301	SAMN45839633	SRR31718930
23MR1591	2023	Human	Blood	PRJNA1029301	SAMN45839634	SRR31718929
23MR1593	2023	Human	Blood	PRJNA1029301	SAMN45839635	SRR31718928
23MR1629	2023	Human	Blood	PRJNA1029301	SAMN45839636	SRR31718926
23MR1630	2023	Human	Blood	PRJNA1029301	SAMN45839637	SRR31718925
23MR1639	2023	Human	Blood	PRJNA1029301	SAMN45839638	SRR31718924
23MR1669	2023	Human	Blood	PRJNA1029301	SAMN45839639	SRR31718923
23MR1681	2023	Human	Blood	PRJNA1029301	SAMN45839640	SRR31718922
23MR1697	2023	Human	Blood	PRJNA1029301	SAMN45839641	SRR31718921
23MR1702	2023	Human	Screen	PRJNA1029301	SAMN45839642	SRR31718920
23MR1703	2023	Human	Screen	PRJNA1029301	SAMN45839643	SRR31718919
23MR1715	2023	Human	Screen	PRJNA1029301	SAMN45839644	SRR31718918
23MR1738	2023	Human	Blood	PRJNA1029301	SAMN45839645	SRR31718917
23MR1753	2023	Human	Eye	PRJNA1029301	SAMN45839646	SRR31718830
23MR1766	2023	Human	Eye	PRJNA1029301	SAMN45839647	SRR31718829
23MR1790	2023	Human	Blood	PRJNA1029301	SAMN45839648	SRR31718828
23MR1807	2023	Human	Blood	PRJNA1029301	SAMN45839649	SRR31718827
23MR1823	2023	Human	Blood	PRJNA1029301	SAMN45839650	SRR31718826
23MR1827	2023	Human	Blood	PRJNA1029301	SAMN45839651	SRR31718825
23MR1836	2023	Human	Blood	PRJNA1029301	SAMN45839652	SRR31718824
23MR1837	2023	Human	Blood	PRJNA1029301	SAMN45839653	SRR31718823
23MR1877	2023	Human	Blood	PRJNA1029301	SAMN45839654	SRR31718822
23MR1883	2023	Human	Blood	PRJNA1029301	SAMN45839655	SRR31718821
23MR1910	2023	Human	Blood	PRJNA1029301	SAMN45839656	SRR31718819
24MR0017	2023	Human	Blood	PRJNA1029301	SAMN45839657	SRR31718818
24MR0023	2023	Human	Blood	PRJNA1029301	SAMN45839658	SRR31718817
24MR0029	2023	Human	Blood	PRJNA1029301	SAMN45839659	SRR31718816
24MR0039	2023	Human	Blood	PRJNA1029301	SAMN45839660	SRR31718815
24MR0046	2023	Human	Blood	PRJNA1029301	SAMN45839661	SRR31718814
24MR0069	2023	Human	Blood	PRJNA1029301	SAMN45839662	SRR31718813
24MR0091	2024	Human	Aspirate	PRJNA1029301	SAMN45839663	SRR31718812
24MR0092	2024	Human	Screen	PRJNA1029301	SAMN45839664	SRR31718811
24MR0093	2024	Human	Screen	PRJNA1029301	SAMN45839665	SRR31718810
24MR0097	2024	Human	Screen	PRJNA1029301	SAMN45839666	SRR31718808
24MR0098	2024	Human	Screen	PRJNA1029301	SAMN45839667	SRR31718807
24MR0099	2024	Human	Blood	PRJNA1029301	SAMN45839668	SRR31718806
24MR0100	2024	Human	Blood	PRJNA1029301	SAMN45839669	SRR31718805
24MR0104	2024	Human	Screen	PRJNA1029301	SAMN45839670	SRR31718804
24MR0105	2024	Human	Screen	PRJNA1029301	SAMN45839671	SRR31718803
24MR0106	2024	Human	Screen	PRJNA1029301	SAMN45839672	SRR31718569
24MR0107	2024	Human	Screen	PRJNA1029301	SAMN45839673	SRR31718568
24MR0108	2024	Human	Screen	PRJNA1029301	SAMN45839674	SRR31718567
24MR0109	2024	Human	Screen	PRJNA1029301	SAMN45839675	SRR31718566
24MR0110	2024	Human	Screen	PRJNA1029301	SAMN45839676	SRR31718564
24MR0111	2024	Human	Bronchial alveolar lavage	PRJNA1029301	SAMN45839677	SRR31718563
24MR0118	2024	Human	Screen	PRJNA1029301	SAMN45839678	SRR31718562
24MR0119	2024	Human	Screen	PRJNA1029301	SAMN45839679	SRR31718561
24MR0125	2024	Human	Screen	PRJNA1029301	SAMN45839680	SRR31718560
24MR0134	2024	Human	Screen	PRJNA1029301	SAMN45839681	SRR31718559
24MR0141	2024	Human	Screen	PRJNA1029301	SAMN45839682	SRR31718558
24MR0146	2024	Human	Screen	PRJNA1029301	SAMN45839683	SRR31718557
24MR0147	2024	Human	Skin and soft tissue infection	PRJNA1029301	SAMN45839684	SRR31718556
sa230726_barcode43	2023	Human	Screening	PRJNA1046639	SAMN38504056	SRR26992870
sa220209_barcode74	2022	Human	Eye swab	PRJNA1090129	SAMN41012800	SRR28740755
sa220209_barcode75	2022	Human	Eye swab	PRJNA1090129	SAMN41012801	SRR28740754
sa220301_barcode82	2022	Human	Blood culture	PRJNA1090129	SAMN41012806	SRR28740748
sa220405_barcode02	2022	Human	Blood culture	PRJNA1090129	SAMN41012817	SRR28740736
sa230705_barcode19	2023	Human	Swab of chest	PRJNA1144171	SAMN43040010	SRR30149084
sa230809_barcode71	2023	Human	Eye swab	PRJNA1144171	SAMN43040012	SRR30149082
sa230905_barcode06	2023	Human	Eye swab	PRJNA1144171	SAMN43040015	SRR30149079
sa231003_barcode77	2023	Human	Screening	PRJNA1144171	SAMN43040017	SRR30149076
sa231212_barcode77	2023	Human	Swab of surgical wound	PRJNA1144171	SAMN43040019	SRR30149074

## Sheet: Table S2
Supplementary Table S2. Whole-genome sequences of 67 additional publicly available Staphylococcus aureus samples from New Zealand used in this investigation: Metadata
Sample	Collection date	Source	BioProject ID	BioSample	SRA
H0049	2022	Human	PRJNA1130542	SAMN42324541	SRR29758520
H0151	2022	Human	PRJNA1130542	SAMN42324542	SRR29758519
H0352	2022	Human	PRJNA1130542	SAMN42324546	SRR29758515
H0678	2022	Human	PRJNA1130542	SAMN42324551	SRR29758509
H1042	2022	Human	PRJNA1130542	SAMN42324554	SRR29759126
H1046	2022	Human	PRJNA1130542	SAMN42324555	SRR29759125
H1435	2022	Human	PRJNA1130542	SAMN42324566	SRR29759113
H1703	2022	Human	PRJNA1130542	SAMN42324568	SRR29759111
H1748	2022	Human	PRJNA1130542	SAMN42324570	SRR29759108
H1806	2022	Human	PRJNA1130542	SAMN42324571	SRR29759107
H2165	2022	Human	PRJNA1130542	SAMN42324579	SRR29758982
H2261	2022	Human	PRJNA1130542	SAMN42324581	SRR29758980
H3206	2022	Human	PRJNA1130542	SAMN42324590	SRR29758970
H3231	2022	Human	PRJNA1130542	SAMN42324591	SRR29758969
H3445	2022	Human	PRJNA1130542	SAMN42324593	SRR29758967
H3452	2022	Human	PRJNA1130542	SAMN42324594	SRR29758966
H4565	2022	Human	PRJNA1130542	SAMN42324605	SRR29758498
H4789	2022	Human	PRJNA1130542	SAMN42324606	SRR29758497
H5506	2022	Human	PRJNA1130542	SAMN42324614	SRR29758488
H7536	2022	Human	PRJNA1130542	SAMN42324635	SRR29758755
H8774	2022	Human	PRJNA1130542	SAMN42324651	SRR29758950
H9782	2022	Human	PRJNA1130542	SAMN42324660	SRR29758484
AB143	2021	Bulk Tank	PRJNA1130542	SAMN42324027	SRR29759158
AB93	2021	Bulk Tank	PRJNA1130542	SAMN42324052	SRR29758833
AB94	2021	Bulk Tank	PRJNA1130542	SAMN42324053	SRR29758603
H1122_017	2019	Human	PRJNA1044741	SAMN38410564	SRR26939450
H1123_018	2019	Human	PRJNA1044741	SAMN38410565	SRR26939449
H1124_019	2019	Human	PRJNA1044741	SAMN38410566	SRR26939448
H1271_008	2019	Human	PRJNA1044741	SAMN38410572	SRR26939441
H3112	2019	Human	PRJNA1044741	SAMN38410584	SRR26939428
HS11263_433	2019	Human	PRJNA1044741	SAMN38410602	SRR26939408
B311_2521	2019	Bovine	PRJNA1044741	SAMN38410537	SRR26939480
B311_2525	2019	Bovine	PRJNA1044741	SAMN38410538	SRR26939479
MR428	2014	Human	PRJNA1029301	SAMN45839685	SRR31718555
SA202	2009	Human	PRJNA1029301	SAMN45839686	SRR31718553
SA204	2009	Human	PRJNA1029301	SAMN45839687	SRR31718552
SA280	2011	Human	PRJNA1029301	SAMN45839688	SRR31718551
SA308	2011	Human	PRJNA1029301	SAMN45839689	SRR31718550
SA330	2012	Human	PRJNA1029301	SAMN45839690	SRR31718549
SA346	2012	Human	PRJNA1029301	SAMN45839691	SRR31718548
SA349	2012	Human	PRJNA1029301	SAMN45839692	SRR31718547
SA351	2012	Human	PRJNA1029301	SAMN45839693	SRR31718546
SA356	2012	Human	PRJNA1029301	SAMN45839694	SRR31718545
SA382	2013	Human	PRJNA1029301	SAMN45839695	SRR31718544
SA392	2013	Human	PRJNA1029301	SAMN45839696	SRR31718542
SA413	2013	Human	PRJNA1029301	SAMN45839697	SRR31718681
SA600	2017	Human	PRJNA1029301	SAMN45839698	SRR31718680
L119	2012	Canine	PRJNA1029301	SAMN45839699	SRR31718679
L92	2012	Canine	PRJNA1029301	SAMN45839700	SRR31718678
L99	2012	Canine	PRJNA1029301	SAMN45839701	SRR31718677
45/2016	2016	Canine	PRJNA391123	SAMN07257436	SRR5714658
65/2016	2016	Canine	PRJNA391123	SAMN07257437	SRR5714664
66/2016	2016	Canine	PRJNA391123	SAMN07257438	SRR5714684
34/2016	2016	Canine	PRJNA391123	SAMN07257433	SRR5714705
P3309	2016	Canine	PRJNA391123	SAMN07257434	SRR5714706
P3413	2016	Canine	PRJNA391123	SAMN07257435	SRR5714659
ARS 14 496	2014	Human	PRJNA391123	SAMN07257445	SRR5714648
ARS 14 992	2014	Human	PRJNA391123	SAMN07257446	SRR5714649
ARS 14 872	2014	Human	PRJNA391123	SAMN07257447	SRR5714650
R79	2014	Human	PRJNA391123	SAMN07257440	SRR5714662
R47	2014	Human	PRJNA391123	SAMN07257439	SRR5714663
R59	2014	Human	PRJNA391123	SAMN07257441	SRR5714665
H35	2014	Human	PRJNA391123	SAMN07257442	SRR5714682
H22	2014	Human	PRJNA391123	SAMN07257444	SRR5714685
H10	2014	Human	PRJNA391123	SAMN07257443	SRR5714686
09Dec2015-G-165	2015	Bovine	PRJNA1200129	SAMN45898576	SRR31769156
ST117	2002	Bovine	PRJNA863911	SAMN30068877	SRR20727559

## Sheet: Table S3
Supplementary Table S3.Whole-genome sequences of 7,071 publicly available Staphylococcus aureus samples used in this investigation: Metadata
Sample	MLST	Collection date	Country	Source	Sample type	BioProject ID	BioSample	SRA
Mu50	5	1996	-	-	-	PRJNA263	SAMD00061098	-
DRR123066	5	2016	Japan	-	-	PRJDB6628	SAMD00108525	DRR123066
DRR123067	5	2016	Japan	-	-	PRJDB6628	SAMD00108526	DRR123067
DRR123069	764	2016	Japan	-	-	PRJDB6628	SAMD00108528	DRR123069
DRR123070	5	2016	Japan	-	-	PRJDB6628	SAMD00108529	DRR123070
DRR123071	5	2016	Japan	-	-	PRJDB6628	SAMD00108530	DRR123071
DRR123073	5	2016	Japan	-	-	PRJDB6628	SAMD00108532	DRR123073
DRR123075	5	2016	Japan	-	-	PRJDB6628	SAMD00108534	DRR123075
DRR123077	764	2016	Japan	-	-	PRJDB6628	SAMD00108536	DRR123077
DRR123078	5	2016	Japan	-	-	PRJDB6628	SAMD00108537	DRR123078
DRR123080	5	2016	Japan	-	-	PRJDB6628	SAMD00108539	DRR123080
DRR123083	5	2016	Japan	-	-	PRJDB6628	SAMD00108542	DRR123083
DRR123086	5	2016	Japan	-	-	PRJDB6628	SAMD00108545	DRR123086
DRR123091	5	2016	Japan	-	-	PRJDB6628	SAMD00108550	DRR123091
DRR123092	5	2016	Japan	-	-	PRJDB6628	SAMD00108551	DRR123092
DRR123096	5	2016	Japan	-	-	PRJDB6628	SAMD00108555	DRR123096
DRR123099	764	2016	Japan	-	-	PRJDB6628	SAMD00108558	DRR123099
DRR123100	5	2016	Japan	-	-	PRJDB6628	SAMD00108559	DRR123100
DRR123101	5	2016	Japan	-	-	PRJDB6628	SAMD00108560	DRR123101
DRR123102	764	2016	Japan	-	-	PRJDB6628	SAMD00108561	DRR123102
DRR123105	5	2016	Japan	-	-	PRJDB6628	SAMD00108564	DRR123105
DRR123106	5	2016	Japan	-	-	PRJDB6628	SAMD00108565	DRR123106
DRR123108	5	2016	Japan	-	-	PRJDB6628	SAMD00108567	DRR123108
DRR123111	764	2016	Japan	-	-	PRJDB6628	SAMD00108570	DRR123111
DRR123113	5	2016	Japan	-	-	PRJDB6628	SAMD00108572	DRR123113
DRR123114	5	2016	Japan	-	-	PRJDB6628	SAMD00108573	DRR123114
DRR123115	764	2016	Japan	-	-	PRJDB6628	SAMD00108574	DRR123115
DRR123117	5	2016	Japan	-	-	PRJDB6628	SAMD00108576	DRR123117
DRR123118	5	2016	Japan	-	-	PRJDB6628	SAMD00108577	DRR123118
DRR123121	5	2016	Japan	-	-	PRJDB6628	SAMD00108580	DRR123121
DRR123124	5	2016	Japan	-	-	PRJDB6628	SAMD00108583	DRR123124
DRR123125	764	2016	Japan	-	-	PRJDB6628	SAMD00108584	DRR123125
DRR123126	5	2016	Japan	-	-	PRJDB6628	SAMD00108585	DRR123126
DRR123130	764	2016	Japan	-	-	PRJDB6628	SAMD00108589	DRR123130
DRR123132	764	2016	Japan	-	-	PRJDB6628	SAMD00108591	DRR123132
DRR123133	764	2016	Japan	-	-	PRJDB6628	SAMD00108592	DRR123133
DRR123134	5	2016	Japan	-	-	PRJDB6628	SAMD00108593	DRR123134
DRR123141	5	2016	Japan	-	-	PRJDB6628	SAMD00108600	DRR123141
DRR123142	5	2016	Japan	-	-	PRJDB6628	SAMD00108601	DRR123142
DRR123143	5	2016	Japan	-	-	PRJDB6628	SAMD00108602	DRR123143
DRR123154	5	2016	Japan	-	-	PRJDB6628	SAMD00108613	DRR123154
DRR123155	764	2016	Japan	-	-	PRJDB6628	SAMD00108614	DRR123155
DRR123157	5	2016	Japan	-	-	PRJDB6628	SAMD00108616	DRR123157
DRR123159	5	2016	Japan	-	-	PRJDB6628	SAMD00108618	DRR123159
DRR123162	5	2016	Japan	-	-	PRJDB6628	SAMD00108621	DRR123162
DRR123163	5	2016	Japan	-	-	PRJDB6628	SAMD00108622	DRR123163
DRR123164	5	2016	Japan	-	-	PRJDB6628	SAMD00108623	DRR123164
DRR123165	5	2016	Japan	-	-	PRJDB6628	SAMD00108624	DRR123165
DRR123166	5	2016	Japan	-	-	PRJDB6628	SAMD00108625	DRR123166
DRR123167	5	2016	Japan	-	-	PRJDB6628	SAMD00108626	DRR123167
DRR123168	5	2016	Japan	-	-	PRJDB6628	SAMD00108627	DRR123168
DRR123169	5	2016	Japan	-	-	PRJDB6628	SAMD00108628	DRR123169
DRR123170	5	2016	Japan	-	-	PRJDB6628	SAMD00108629	DRR123170
DRR123171	5	2016	Japan	-	-	PRJDB6628	SAMD00108630	DRR123171
DRR123172	5	2016	Japan	-	-	PRJDB6628	SAMD00108631	DRR123172
DRR123173	5	2016	Japan	-	-	PRJDB6628	SAMD00108632	DRR123173
DRR123174	764	2016	Japan	-	-	PRJDB6628	SAMD00108633	DRR123174
DRR123175	5	2016	Japan	-	-	PRJDB6628	SAMD00108634	DRR123175
DRR123176	5	2016	Japan	-	-	PRJDB6628	SAMD00108635	DRR123176
DRR123177	5	2016	Japan	-	-	PRJDB6628	SAMD00108636	DRR123177
DRR123178	5	2016	Japan	-	-	PRJDB6628	SAMD00108637	DRR123178
DRR123179	5	2016	Japan	-	-	PRJDB6628	SAMD00108638	DRR123179
DRR123180	5	2016	Japan	-	-	PRJDB6628	SAMD00108639	DRR123180
DRR123181	5	2016	Japan	-	-	PRJDB6628	SAMD00108640	DRR123181
DRR123182	5	2016	Japan	-	-	PRJDB6628	SAMD00108641	DRR123182
DRR123183	5	2016	Japan	-	-	PRJDB6628	SAMD00108642	DRR123183
DRR123184	5	2016	Japan	-	-	PRJDB6628	SAMD00108643	DRR123184
DRR123185	5	2016	Japan	-	-	PRJDB6628	SAMD00108644	DRR123185
DRR123186	5	2016	Japan	-	-	PRJDB6628	SAMD00108645	DRR123186
DRR123187	5	2016	Japan	-	-	PRJDB6628	SAMD00108646	DRR123187
DRR123188	764	2016	Japan	-	-	PRJDB6628	SAMD00108647	DRR123188
DRR123192	5	2016	Japan	-	-	PRJDB6628	SAMD00108651	DRR123192
DRR123201	5	2016	Japan	-	-	PRJDB6628	SAMD00108660	DRR123201
DRR123205	764	2016	Japan	-	-	PRJDB6628	SAMD00108664	DRR123205
DRR170691	5	2015	Japan	Human	-	PRJDB8056	SAMD00164374	DRR170691
DRR170694	5	2015	Japan	Human	-	PRJDB8056	SAMD00164375	DRR170694
DRR170695	5	2015	Japan	Human	-	PRJDB8056	SAMD00164376	DRR170695
DRR170698	5	2015	Japan	Human	-	PRJDB8056	SAMD00164377	DRR170698
DRR170699	5	2015	Japan	Human	-	PRJDB8056	SAMD00164378	DRR170699
DRR170702	5	2015	Japan	Human	-	PRJDB8056	SAMD00164379	DRR170702
DRR170703	5	2015	Japan	Human	-	PRJDB8056	SAMD00164380	DRR170703
DRR170705	5	2015	Japan	Human	-	PRJDB8056	SAMD00164382	DRR170705
DRR170706	5	2016	Japan	Human	-	PRJDB8056	SAMD00164383	DRR170706
DRR170707	5	2016	Japan	Human	-	PRJDB8056	SAMD00164384	DRR170707
DRR170708	5	2016	Japan	Human	-	PRJDB8056	SAMD00164385	DRR170708
DRR170709	5	2016	Japan	Human	-	PRJDB8056	SAMD00164386	DRR170709
DRR187559	764	2006	Japan	Human	-	PRJDB8599	SAMD00180470	DRR187559
DRR187565	764	2018	Japan	Human	-	PRJDB8599	SAMD00180476	DRR187565
DRR236022	764	-	Japan	-	-	PRJDB10125	SAMD00233564	DRR236022
DRR236048	5	-	Japan	-	-	PRJDB10125	SAMD00233515	DRR236048
DRR236054	5	-	Japan	-	-	PRJDB10125	SAMD00233521	DRR236054
DRR236070	5	-	Japan	-	-	PRJDB10125	SAMD00233537	DRR236070
DRR236078	764	-	Japan	-	-	PRJDB10125	SAMD00233545	DRR236078
DRR236079	764	-	Japan	-	-	PRJDB10125	SAMD00233546	DRR236079
DRR236134	5	-	Japan	-	-	PRJDB10125	SAMD00233626	DRR236134
DRR258631	5	1985	Japan	Human	-	PRJDB10786	SAMD00258402	DRR258631
DRR273469	5	2018	Japan	Human	-	PRJDB11169	SAMD00278680	DRR273469
DRR303938	5	1999	Japan	Human	-	PRJDB11405	SAMD00287803	DRR303938
DRR307742	5	2013	Japan	Human	-	PRJDB11405	SAMD00287804	DRR307742
DRR307743	5	2010	Japan	Human	-	PRJDB11405	SAMD00287805	DRR307743
DRR315200	5	2021	Japan	-	-	PRJDB12170	SAMD00400105	DRR315200
DRR328653	764	-	-	Human	-	PRJDB12488	SAMD00411962	DRR328653
DRR328654	5	-	-	Human	-	PRJDB12488	SAMD00411970	DRR328654
DRR328655	5	-	-	Human	-	PRJDB12488	SAMD00411981	DRR328655
DRR328656	5	-	-	Human	-	PRJDB12488	SAMD00411991	DRR328656
DRR328657	5	-	-	Human	-	PRJDB12488	SAMD00412001	DRR328657
DRR328662	5	-	-	Human	-	PRJDB12488	SAMD00411971	DRR328662
DRR328665	764	-	-	Human	-	PRJDB12488	SAMD00412002	DRR328665
DRR328671	764	-	-	Human	-	PRJDB12488	SAMD00411992	DRR328671
DRR328680	5	-	-	Human	-	PRJDB12488	SAMD00412003	DRR328680
DRR328681	5	-	-	Human	-	PRJDB12488	SAMD00412015	DRR328681
DRR328694	764	-	-	Human	-	PRJDB12488	SAMD00411986	DRR328694
DRR328715	5	-	-	Human	-	PRJDB12488	SAMD00411968	DRR328715
DRR328721	5	-	-	Human	-	PRJDB12488	SAMD00412175	DRR328721
DRR328735	764	-	-	Human	-	PRJDB12488	SAMD00412021	DRR328735
DRR328736	764	-	-	Human	-	PRJDB12488	SAMD00412163	DRR328736
DRR328767	5	-	-	Human	-	PRJDB12488	SAMD00412170	DRR328767
DRR328805	764	-	-	Human	-	PRJDB12488	SAMD00412100	DRR328805
DRR328808	5	-	-	Human	-	PRJDB12488	SAMD00412047	DRR328808
DRR328820	764	-	-	Human	-	PRJDB12488	SAMD00412171	DRR328820
DRR328843	5	-	-	Human	-	PRJDB12488	SAMD00412184	DRR328843
DRR328864	764	-	-	Human	-	PRJDB12488	SAMD00412194	DRR328864
DRR328869	764	-	-	Human	-	PRJDB12488	SAMD00412210	DRR328869
DRR328870	764	-	-	Human	-	PRJDB12488	SAMD00412211	DRR328870
DRR328872	5	-	-	Human	-	PRJDB12488	SAMD00412213	DRR328872
DRR328883	5	-	-	Human	-	PRJDB12488	SAMD00412224	DRR328883
DRR328888	5	-	-	Human	-	PRJDB12488	SAMD00412218	DRR328888
DRR328895	5	-	-	Human	-	PRJDB12488	SAMD00412133	DRR328895
DRR328896	5	-	-	Human	-	PRJDB12488	SAMD00412134	DRR328896
DRR328910	764	-	-	Human	-	PRJDB12488	SAMD00412137	DRR328910
DRR328914	5	-	-	Human	-	PRJDB12488	SAMD00412153	DRR328914
DRR328921	764	-	-	Human	-	PRJDB12488	SAMD00412159	DRR328921
DRR376082	5	-	Japan	Human	-	PRJDB13532	SAMD00489789	DRR376082
DRR510794	149	2018	Japan	Human	Nose	PRJDB16917	SAMD00654273	DRR510794
DRR510797	149	2018	Japan	Human	Nose	PRJDB16917	SAMD00654276	DRR510797
DRR510800	5	2018	Japan	Human	Nose	PRJDB16917	SAMD00654279	DRR510800
DRR510803	5	2018	Japan	Human	Nose	PRJDB16917	SAMD00654282	DRR510803
DRR510806	149	2019	Japan	Human	Nose	PRJDB16917	SAMD00654285	DRR510806
DRR510808	149	2018	Japan	Human	Nose	PRJDB16917	SAMD00654288	DRR510808
DRR510810	149	2018	Japan	Human	Nose	PRJDB16917	SAMD00654290	DRR510810
ERR030207	5	2004	Singapore	Human	-	PRJEB2295	SAMEA800322	ERR030207
ERR033346	5	2006	Bulgaria	Human	-	PRJEB2478	SAMEA698461	ERR033346
ERR038661	5	2006	France	Human	-	PRJEB2478	SAMEA698469	ERR038661
ERR038666	5	2006	France	Human	-	PRJEB2478	SAMEA698602	ERR038666
ERR038667	5	2006	France	Human	-	PRJEB2478	SAMEA698601	ERR038667
ERR038678	228	2006	Poland	Human	-	PRJEB2478	SAMEA698497	ERR038678
ERR039388	5	2006	Austria	Human	-	PRJEB2478	SAMEA698660	ERR039388
ERR039398	2626	2006	Austria	Human	-	PRJEB2478	SAMEA698658	ERR039398
ERR103395	5	2009	United Kingdom	-	-	PRJEB2912	SAMEA1466723	ERR103395
ERR1040745	5	2011	United Kingdom	Human	MRSA Screen - Nose/Throat/Perineum	PRJEB11177	SAMEA3573558	ERR1040745
ERR1040766	5	2011	United Kingdom	Human	MRSA Screen - Nose/Throat/Perineum	PRJEB11177	SAMEA3573579	ERR1040766
ERR1040774	6	2011	United Kingdom	Human	MRSA Screen - Nose/Throat/Perineum	PRJEB11177	SAMEA3573587	ERR1040774
ERR1040776	5	2011	United Kingdom	Human	MRSA Screen - Nose/Throat/Perineum	PRJEB11177	SAMEA3573589	ERR1040776
ERR1040801	5	2011	United Kingdom	Human	MRSA Screen - Nose/Throat/Perineum	PRJEB11177	SAMEA3573615	ERR1040801
ERR1040802	840	2011	United Kingdom	Human	MRSA Screen - Nose/Throat/Perineum	PRJEB11177	SAMEA3573616	ERR1040802
ERR1040888	5	2012	United Kingdom	Human	Face swab	PRJEB11177	SAMEA3573703	ERR1040888
ERR1040891	5	2012	United Kingdom	Human	MRSA Screen - Nose/Throat/Perineum	PRJEB11177	SAMEA3573706	ERR1040891
ERR1040931	5	2011	United Kingdom	Human	MRSA screen	PRJEB11177	SAMEA3573747	ERR1040931
ERR1040941	1649	2011	United Kingdom	Human	Diabetic Foot Sample	PRJEB11177	SAMEA3573757	ERR1040941
ERR1041016	5	2012	United Kingdom	Human	MRSA screen	PRJEB11177	SAMEA3573833	ERR1041016
ERR1041096	5	2011	United Kingdom	Human	MRSA [Broth]	PRJEB11177	SAMEA3573914	ERR1041096
ERR1041101	5	2011	United Kingdom	Human	MRSA [Broth]	PRJEB11177	SAMEA3573919	ERR1041101
ERR1041179	5	2012	United Kingdom	Human	MRSA [Broth]	PRJEB11177	SAMEA3573998	ERR1041179
ERR1069853	5	2015	Thailand	Human	-	PRJEB9575	SAMEA3449000	ERR1069853
ERR1069858	5	2015	Thailand	Human	-	PRJEB9575	SAMEA3449005	ERR1069858
ERR1069861	6	2015	Thailand	Human	-	PRJEB9575	SAMEA3449008	ERR1069861
ERR1069863	5	2015	Thailand	Human	-	PRJEB9575	SAMEA3449010	ERR1069863
ERR1069865	5	2015	Thailand	Human	-	PRJEB9575	SAMEA3449012	ERR1069865
ERR1069867	6	2015	Thailand	Human	-	PRJEB9575	SAMEA3449014	ERR1069867
ERR1069870	6	2015	Thailand	Human	-	PRJEB9575	SAMEA3449017	ERR1069870
ERR1069881	6	2015	Thailand	Human	-	PRJEB9575	SAMEA3449028	ERR1069881
ERR1069929	6	2015	Thailand	Human	-	PRJEB9575	SAMEA3448852	ERR1069929
ERR1069966	6	2015	Thailand	Human	-	PRJEB9575	SAMEA3449403	ERR1069966
ERR1069967	6	2015	Thailand	Human	-	PRJEB9575	SAMEA3449404	ERR1069967
ERR1069973	6	2015	Thailand	Human	-	PRJEB9575	SAMEA3448886	ERR1069973
ERR1069985	6	2015	Thailand	Human	-	PRJEB9575	SAMEA3448898	ERR1069985
ERR1069986	6	2015	Thailand	Human	-	PRJEB9575	SAMEA3448899	ERR1069986
ERR1070004	5	2015	Thailand	Human	-	PRJEB9575	SAMEA3448917	ERR1070004
ERR1070020	5	2015	Thailand	Human	-	PRJEB9575	SAMEA3448933	ERR1070020
ERR107800	5	2001	United Kingdom	Human	Blood	PRJEB2756	SAMEA1317462	ERR107800
ERR107801	5	2001	United Kingdom	Human	Blood	PRJEB2756	SAMEA1317583	ERR107801
ERR107892	5	2003	United Kingdom	Human	Blood	PRJEB2756	SAMEA1317575	ERR107892
ERR107971	5	2004	United Kingdom	Human	Blood	PRJEB2756	SAMEA1317493	ERR107971
ERR108040	5	2012	United Kingdom	Human	-	PRJEB2858	SAMEA1317982	ERR108040
ERR108040	5	-	-	-	-	PRJEB2858	SAMEA1317982	ERR108040
ERR1094732	225	2010	Germany	Human	-	PRJEB10686	SAMEA3634979	ERR1094732
ERR111046	5	2008	United Kingdom	Human	Blood	PRJEB2756	SAMEA1317469	ERR111046
ERR111058	5	2008	Ireland	Human	Blood	PRJEB2756	SAMEA1317453	ERR111058
ERR111061	5	2008	Ireland	Human	Blood	PRJEB2756	SAMEA1317405	ERR111061
ERR11147189	5	2011	France	Human	Blood	PRJEB54685	SAMEA110349400	ERR11147189
ERR1142068	5	2011	Germany	Human	-	PRJEB11627	SAMEA3670753	ERR1142068
ERR1143340	5	2010	Germany	Human	-	PRJEB11627	SAMEA3671663	ERR1143340
ERR1143351	5	2010	Germany	Human	-	PRJEB11627	SAMEA3671672	ERR1143351
ERR1143363	5	2010	Germany	Human	-	PRJEB11627	SAMEA3671680	ERR1143363
ERR1143374	5	2011	Germany	Human	-	PRJEB11627	SAMEA3671691	ERR1143374
ERR1143388	5	2012	Germany	Human	-	PRJEB11627	SAMEA3671704	ERR1143388
ERR1143399	6	2011	Tanzania	Human	-	PRJEB11627	SAMEA3671712	ERR1143399
ERR1143400	6	-	Tanzania	Human	-	PRJEB11627	SAMEA3671713	ERR1143400
ERR1143403	6	2011	Tanzania	Human	-	PRJEB11627	SAMEA3671716	ERR1143403
ERR1143411	5	2011	Tanzania	Human	-	PRJEB11627	SAMEA3671722	ERR1143411
ERR1143420	6	2011	Tanzania	Human	-	PRJEB11627	SAMEA3671731	ERR1143420
ERR1143428	5	2012	Tanzania	Human	-	PRJEB11627	SAMEA3671736	ERR1143428
ERR1143439	5	2012	Gabon	Human	-	PRJEB11627	SAMEA3671746	ERR1143439
ERR1143442	5	2011	Gabon	Human	-	PRJEB11627	SAMEA3671749	ERR1143442
ERR1143443	5	2011	Gabon	Human	-	PRJEB11627	SAMEA3671750	ERR1143443
ERR1143448	6	2011	Gabon	Human	-	PRJEB11627	SAMEA3671754	ERR1143448
ERR1143475	5	2012	Gabon	Human	-	PRJEB11627	SAMEA3671773	ERR1143475
ERR1143496	5	2010	Mozambique	Human	-	PRJEB11627	SAMEA3671791	ERR1143496
ERR11452094	5	2015	United Kingdom	Human	-	PRJEB47238	SAMEA113470258	ERR11452094
ERR114881	6	1998	United Kingdom	Human	-	PRJEB2755	SAMEA1464159	ERR114881
ERR11586546	5	2018	Australia	Human	Blood	PRJEB63381	SAMEA113933023	ERR11586546
ERR11586548	5	2017	Australia	Human	Blood	PRJEB63381	SAMEA113933021	ERR11586548
ERR11586549	5	2017	Australia	Human	Blood	PRJEB63381	SAMEA113933020	ERR11586549
ERR11586550	5	2017	Australia	Human	Blood	PRJEB63381	SAMEA113933019	ERR11586550
ERR11586552	5	2016	Australia	Human	Blood	PRJEB63381	SAMEA113933017	ERR11586552
ERR11586554	5	2016	Australia	Human	Blood	PRJEB63381	SAMEA113933015	ERR11586554
ERR11586677	5	2017	Australia	Human	Blood	PRJEB63381	SAMEA113932909	ERR11586677
ERR11586681	5	2016	Australia	Human	Blood	PRJEB63381	SAMEA113932913	ERR11586681
ERR118363	5	2005	United Kingdom	Human	Blood	PRJEB2756	SAMEA1464639	ERR118363
ERR118490	5	2007	United Kingdom	Human	Blood	PRJEB2756	SAMEA1464719	ERR118490
ERR118529	5	2001	United Kingdom	Human	Blood	PRJEB2756	SAMEA1464181	ERR118529
ERR118568	5	2001	United Kingdom	Human	Blood	PRJEB2756	SAMEA1464466	ERR118568
ERR118586	5	2002	United Kingdom	Human	Blood	PRJEB2756	SAMEA1464600	ERR118586
ERR1195578	225	2015	Germany	-	-	PRJEB8084	SAMEA3716551	ERR1195578
ERR1195580	225	2015	Germany	-	-	PRJEB8084	SAMEA3716553	ERR1195580
ERR1195622	6	2015	Germany	-	-	PRJEB8084	SAMEA3716594	ERR1195622
ERR1195635	225	2015	Germany	-	-	PRJEB8084	SAMEA3716606	ERR1195635
ERR1195652	225	2015	Germany	-	-	PRJEB8084	SAMEA3716621	ERR1195652
ERR1195719	225	2014	Germany	-	-	PRJEB8084	SAMEA3716782	ERR1195719
ERR1195724	225	2014	Germany	-	-	PRJEB8084	SAMEA3716787	ERR1195724
ERR1195738	225	2014	Germany	-	-	PRJEB8084	SAMEA3716801	ERR1195738
ERR1195759	225	2014	Germany	-	-	PRJEB8084	SAMEA3716822	ERR1195759
ERR1195760	225	2014	Germany	-	-	PRJEB8084	SAMEA3716823	ERR1195760
ERR1195768	225	2014	Germany	-	-	PRJEB8084	SAMEA3716829	ERR1195768
ERR1195770	225	2014	Germany	-	-	PRJEB8084	SAMEA3716831	ERR1195770
ERR1195786	225	2014	Germany	-	-	PRJEB8084	SAMEA3716845	ERR1195786
ERR1195791	225	2014	Germany	-	-	PRJEB8084	SAMEA3716850	ERR1195791
ERR1195793	225	2014	Germany	-	-	PRJEB8084	SAMEA3716852	ERR1195793
ERR1195799	225	2014	Germany	-	-	PRJEB8084	SAMEA3716858	ERR1195799
ERR1195801	225	2014	Germany	-	-	PRJEB8084	SAMEA3716860	ERR1195801
ERR1195817	225	2014	Germany	-	-	PRJEB8084	SAMEA3716873	ERR1195817
ERR1195822	225	2014	Germany	-	-	PRJEB8084	SAMEA3716878	ERR1195822
ERR1195836	225	2014	Germany	-	-	PRJEB8084	SAMEA3716891	ERR1195836
ERR1195888	225	2015	Germany	-	-	PRJEB8084	SAMEA3716932	ERR1195888
ERR1195889	225	2015	Germany	-	-	PRJEB8084	SAMEA3716933	ERR1195889
ERR1195890	225	2015	Germany	-	-	PRJEB8084	SAMEA3716934	ERR1195890
ERR1195900	5	2015	Germany	-	-	PRJEB8084	SAMEA3716941	ERR1195900
ERR1195908	225	2015	Germany	-	-	PRJEB8084	SAMEA3716948	ERR1195908
ERR1195909	225	2015	Germany	-	-	PRJEB8084	SAMEA3716949	ERR1195909
ERR1195912	225	2015	Germany	-	-	PRJEB8084	SAMEA3716952	ERR1195912
ERR1195913	5	2015	Germany	-	-	PRJEB8084	SAMEA3716953	ERR1195913
ERR1195916	225	2015	Germany	-	-	PRJEB8084	SAMEA3716956	ERR1195916
ERR1195921	225	2015	Germany	-	-	PRJEB8084	SAMEA3716959	ERR1195921
ERR1195923	225	2015	Germany	-	-	PRJEB8084	SAMEA3716961	ERR1195923
ERR1195930	225	2015	Germany	-	-	PRJEB8084	SAMEA3716966	ERR1195930
ERR1195938	225	2015	Germany	-	-	PRJEB8084	SAMEA3716973	ERR1195938
ERR1195940	225	2015	Germany	-	-	PRJEB8084	SAMEA3716975	ERR1195940
ERR1195951	225	2015	Germany	-	-	PRJEB8084	SAMEA3716984	ERR1195951
ERR1195953	2626	2015	Germany	-	-	PRJEB8084	SAMEA3716986	ERR1195953
ERR1195956	5	2015	Germany	-	-	PRJEB8084	SAMEA3716989	ERR1195956
ERR1195961	5	2015	Germany	-	-	PRJEB8084	SAMEA3716994	ERR1195961
ERR1195965	5	2015	Germany	-	-	PRJEB8084	SAMEA3716996	ERR1195965
ERR1195968	225	2015	Germany	-	-	PRJEB8084	SAMEA3716999	ERR1195968
ERR1195971	225	2015	Germany	-	-	PRJEB8084	SAMEA3717002	ERR1195971
ERR1195986	225	2015	Germany	-	-	PRJEB8084	SAMEA3717013	ERR1195986
ERR1195987	225	2015	Germany	-	-	PRJEB8084	SAMEA3717014	ERR1195987
ERR1195994	225	2015	Germany	-	-	PRJEB8084	SAMEA3717021	ERR1195994
ERR1196002	5	2015	Germany	-	-	PRJEB8084	SAMEA3717028	ERR1196002
ERR1196004	225	2015	Germany	-	-	PRJEB8084	SAMEA3717030	ERR1196004
ERR1196009	225	2015	Germany	-	-	PRJEB8084	SAMEA3717035	ERR1196009
ERR1197188	225	2015	Germany	-	-	PRJEB8084	SAMEA3717123	ERR1197188
ERR1197193	225	2015	Germany	-	-	PRJEB8084	SAMEA3717128	ERR1197193
ERR1197195	2626	2015	Germany	-	-	PRJEB8084	SAMEA3717130	ERR1197195
ERR1197197	225	2015	Germany	-	-	PRJEB8084	SAMEA3717132	ERR1197197
ERR1197200	225	2015	Germany	-	-	PRJEB8084	SAMEA3717135	ERR1197200
ERR1197206	225	2015	Germany	-	-	PRJEB8084	SAMEA3717141	ERR1197206
ERR1197227	225	2015	Germany	-	-	PRJEB8084	SAMEA3717157	ERR1197227
ERR1197231	225	2015	Germany	-	-	PRJEB8084	SAMEA3717161	ERR1197231
ERR1197232	225	2015	Germany	-	-	PRJEB8084	SAMEA3717162	ERR1197232
ERR1197233	225	2015	Germany	-	-	PRJEB8084	SAMEA3717163	ERR1197233
ERR1197234	225	2015	Germany	-	-	PRJEB8084	SAMEA3717164	ERR1197234
ERR1197242	225	2015	Germany	-	-	PRJEB8084	SAMEA3717172	ERR1197242
ERR1197248	225	2015	Germany	-	-	PRJEB8084	SAMEA3717177	ERR1197248
ERR1197262	225	2015	Germany	-	-	PRJEB8084	SAMEA3717191	ERR1197262
ERR1197263	225	2015	Germany	-	-	PRJEB8084	SAMEA3717192	ERR1197263
ERR1197465	225	2014	Germany	-	-	PRJEB8084	SAMEA3717848	ERR1197465
ERR1197467	225	2014	Germany	-	-	PRJEB8084	SAMEA3717850	ERR1197467
ERR1197473	225	2014	Germany	-	-	PRJEB8084	SAMEA3717855	ERR1197473
ERR1197476	225	2014	Germany	-	-	PRJEB8084	SAMEA3717858	ERR1197476
ERR1197477	6	2014	Germany	-	-	PRJEB8084	SAMEA3717859	ERR1197477
ERR1197482	225	2014	Germany	-	-	PRJEB8084	SAMEA3717864	ERR1197482
ERR1197493	225	2014	Germany	-	-	PRJEB8084	SAMEA3717875	ERR1197493
ERR1197498	225	2014	Germany	-	-	PRJEB8084	SAMEA3717880	ERR1197498
ERR1197500	225	2014	Germany	-	-	PRJEB8084	SAMEA3717882	ERR1197500
ERR1197509	225	2014	Germany	-	-	PRJEB8084	SAMEA3717891	ERR1197509
ERR1197511	225	2014	Germany	-	-	PRJEB8084	SAMEA3717893	ERR1197511
ERR1201317	5	2006	New Zealand	Human	Skin	PRJEB12333	SAMEA3723500	ERR1201317
ERR1201320	5	2006	New Zealand	Human	Skin	PRJEB12333	SAMEA3723503	ERR1201320
ERR1201322	149	2007	New Zealand	Human	Skin	PRJEB12333	SAMEA3723505	ERR1201322
ERR1201323	5	2007	New Zealand	Human	Skin	PRJEB12333	SAMEA3723506	ERR1201323
ERR1201324	5	2007	New Zealand	Human	Skin	PRJEB12333	SAMEA3723507	ERR1201324
ERR1201325	5	2007	New Zealand	Human	Skin	PRJEB12333	SAMEA3723508	ERR1201325
ERR1201326	5	2008	New Zealand	Human	Skin	PRJEB12333	SAMEA3723509	ERR1201326
ERR1201327	5	2008	New Zealand	Human	Skin	PRJEB12333	SAMEA3723510	ERR1201327
ERR1201328	5	2008	New Zealand	Human	Skin	PRJEB12333	SAMEA3723511	ERR1201328
ERR1201331	5	2009	New Zealand	Human	Skin	PRJEB12333	SAMEA3723514	ERR1201331
ERR1201334	5	2009	New Zealand	Human	Skin	PRJEB12333	SAMEA3723517	ERR1201334
ERR1201335	5	2010	New Zealand	Human	Skin	PRJEB12333	SAMEA3723518	ERR1201335
ERR1201336	5	2010	New Zealand	Human	Skin	PRJEB12333	SAMEA3723519	ERR1201336
ERR1201338	5	2010	New Zealand	Human	Skin	PRJEB12333	SAMEA3723521	ERR1201338
ERR1201339	5	2011	New Zealand	Human	Skin	PRJEB12333	SAMEA3723522	ERR1201339
ERR1201341	5	2011	New Zealand	Human	Skin	PRJEB12333	SAMEA3723524	ERR1201341
ERR1201342	5	2011	New Zealand	Human	Skin	PRJEB12333	SAMEA3723525	ERR1201342
ERR1201343	149	2011	New Zealand	Human	Skin	PRJEB12333	SAMEA3723526	ERR1201343
ERR1201344	5	2011	New Zealand	Human	Skin	PRJEB12333	SAMEA3723527	ERR1201344
ERR1201346	5	2012	New Zealand	Human	Skin	PRJEB12333	SAMEA3723529	ERR1201346
ERR1201347	5	2012	New Zealand	Human	Skin	PRJEB12333	SAMEA3723530	ERR1201347
ERR1201350	5	2013	New Zealand	Human	Skin	PRJEB12333	SAMEA3723533	ERR1201350
ERR1201351	5	2013	New Zealand	Human	Skin	PRJEB12333	SAMEA3723534	ERR1201351
ERR1201352	5	2013	New Zealand	Human	Skin	PRJEB12333	SAMEA3723535	ERR1201352
ERR1201355	5	2013	New Zealand	Human	Skin	PRJEB12333	SAMEA3723538	ERR1201355
ERR1212590	5	2005	United Kingdom	Human	Abcess	PRJEB12240	SAMEA3726506	ERR1212590
ERR1213732	6	2011	Gambia	Monkey	Skin or soft tissue	PRJEB12419	SAMEA3727002	ERR1213732
ERR1213733	6	2011	Gambia	Monkey	Skin or soft tissue	PRJEB12419	SAMEA3727003	ERR1213733
ERR1213734	6	2011	Gambia	Monkey	Skin or soft tissue	PRJEB12419	SAMEA3727004	ERR1213734
ERR1213735	6	2011	Gambia	Monkey	Skin or soft tissue	PRJEB12419	SAMEA3727005	ERR1213735
ERR1213736	6	2011	Gambia	Monkey	Skin or soft tissue	PRJEB12419	SAMEA3727006	ERR1213736
ERR1213737	6	2011	Gambia	Monkey	Skin or soft tissue	PRJEB12419	SAMEA3727007	ERR1213737
ERR1213738	6	2011	Gambia	Monkey	Skin or soft tissue	PRJEB12419	SAMEA3727008	ERR1213738
ERR1213790	5	2005	Gambia	Human	Skin or soft tissue	PRJEB12419	SAMEA3727060	ERR1213790
ERR1213811	5	2009	Gambia	Human	Skin or soft tissue	PRJEB12419	SAMEA3727081	ERR1213811
ERR129259	5	2003	United Kingdom	Human	Blood	PRJEB2756	SAMEA1464480	ERR129259
ERR129305	5	2004	United Kingdom	Human	Blood	PRJEB2756	SAMEA1464454	ERR129305
ERR129306	5	2004	United Kingdom	Human	Blood	PRJEB2756	SAMEA1464217	ERR129306
ERR129332	105	2004	Ireland	Human	Blood	PRJEB2756	SAMEA1464464	ERR129332
ERR134334	5	2002	United Kingdom	Human	Blood	PRJEB2756	SAMEA1464437	ERR134334
ERR134340	5	2003	United Kingdom	Human	Blood	PRJEB2756	SAMEA1464299	ERR134340
ERR134357	5	2008	Ireland	Human	Blood	PRJEB2756	SAMEA1464546	ERR134357
ERR134384	5	2009	United Kingdom	Human	Blood	PRJEB2756	SAMEA1464475	ERR134384
ERR134399	149	2010	United Kingdom	Human	Blood	PRJEB2756	SAMEA1464721	ERR134399
ERR134410	5	2010	United Kingdom	Human	Blood	PRJEB2756	SAMEA1464381	ERR134410
ERR156434	5	2010	England	Human	Blood	PRJEB2944	SAMEA1466853	ERR156434
ERR158648	5	2005	United Kingdom	Human	Blood	PRJEB2756	SAMEA1469669	ERR158648
ERR158691	5	2006	United Kingdom	Human	Blood	PRJEB2756	SAMEA1469581	ERR158691
ERR158744	5	2009	United Kingdom	Human	Blood	PRJEB2756	SAMEA1469613	ERR158744
ERR1591756	5	2013	DR Congo	Human	-	PRJEB15192	SAMEA4389835	ERR1591756
ERR1591757	6	2013	DR Congo	Human	-	PRJEB15192	SAMEA4389836	ERR1591757
ERR1592146	5	2013	DR Congo	Human	-	PRJEB15192	SAMEA4390205	ERR1592146
ERR1592150	5	2013	DR Congo	Human	-	PRJEB15192	SAMEA4390208	ERR1592150
ERR1592180	6	2013	DR Congo	Human	-	PRJEB15192	SAMEA4390228	ERR1592180
ERR1592220	5	2014	DR Congo	Human	-	PRJEB15192	SAMEA4390257	ERR1592220
ERR1592221	5	2013	DR Congo	Human	-	PRJEB15192	SAMEA4390258	ERR1592221
ERR1592242	5	2014	DR Congo	Human	-	PRJEB15192	SAMEA4390272	ERR1592242
ERR1592277	6	2013	DR Congo	Human	-	PRJEB15192	SAMEA4390296	ERR1592277
ERR1592289	5	2013	DR Congo	Human	-	PRJEB15192	SAMEA4390304	ERR1592289
ERR1592325	5	2013	DR Congo	Human	-	PRJEB15192	SAMEA4390329	ERR1592325
ERR1592327	6	2015	DR Congo	Human	-	PRJEB15192	SAMEA4390330	ERR1592327
ERR1592354	5	2013	DR Congo	Human	-	PRJEB15192	SAMEA4390539	ERR1592354
ERR1596652	5	-	-	Human	-	PRJEB15231	SAMEA4393662	ERR1596652
ERR1596654	5	-	-	Human	-	PRJEB15231	SAMEA4393664	ERR1596654
ERR1596660	225	-	-	Human	-	PRJEB15231	SAMEA4393670	ERR1596660
ERR1596665	228	-	-	Human	-	PRJEB15231	SAMEA4393675	ERR1596665
ERR1596666	228	-	-	Human	-	PRJEB15231	SAMEA4393676	ERR1596666
ERR1596667	228	-	-	Human	-	PRJEB15231	SAMEA4393677	ERR1596667
ERR1596668	228	-	-	Human	-	PRJEB15231	SAMEA4393678	ERR1596668
ERR1596755	5	-	-	Human	-	PRJEB15231	SAMEA4393721	ERR1596755
ERR1596756	5	-	-	Human	-	PRJEB15231	SAMEA4393722	ERR1596756
ERR1596757	5	-	-	Human	-	PRJEB15231	SAMEA4393723	ERR1596757
ERR1596758	5	-	-	Human	-	PRJEB15231	SAMEA4393724	ERR1596758
ERR1596763	5	-	-	Human	-	PRJEB15231	SAMEA4393729	ERR1596763
ERR1596764	5	-	-	Human	-	PRJEB15231	SAMEA4393730	ERR1596764
ERR1596765	5	-	-	Human	-	PRJEB15231	SAMEA4393731	ERR1596765
ERR1596766	5	-	-	Human	-	PRJEB15231	SAMEA4393732	ERR1596766
ERR1596787	225	-	-	Human	-	PRJEB15231	SAMEA4393753	ERR1596787
ERR1596788	225	-	-	Human	-	PRJEB15231	SAMEA4393754	ERR1596788
ERR1596789	225	-	-	Human	-	PRJEB15231	SAMEA4393755	ERR1596789
ERR1596790	225	-	-	Human	-	PRJEB15231	SAMEA4393756	ERR1596790
ERR1596840	228	-	-	Human	-	PRJEB15231	SAMEA4393789	ERR1596840
ERR1596841	228	-	-	Human	-	PRJEB15231	SAMEA4393790	ERR1596841
ERR1596842	228	-	-	Human	-	PRJEB15231	SAMEA4393791	ERR1596842
ERR1596843	228	-	-	Human	-	PRJEB15231	SAMEA4393792	ERR1596843
ERR1596844	228	-	-	Human	-	PRJEB15231	SAMEA4393793	ERR1596844
ERR1596845	228	-	-	Human	-	PRJEB15231	SAMEA4393794	ERR1596845
ERR1596848	228	-	-	Human	-	PRJEB15231	SAMEA4393797	ERR1596848
ERR1596856	228	-	-	Human	-	PRJEB15231	SAMEA4393805	ERR1596856
ERR1596857	228	-	-	Human	-	PRJEB15231	SAMEA4393807	ERR1596857
ERR1596858	228	-	-	Human	-	PRJEB15231	SAMEA4393812	ERR1596858
ERR1596859	228	-	-	Human	-	PRJEB15231	SAMEA4393819	ERR1596859
ERR1596860	228	-	-	Human	-	PRJEB15231	SAMEA4393825	ERR1596860
ERR1596861	228	-	-	Human	-	PRJEB15231	SAMEA4393830	ERR1596861
ERR1596862	228	-	-	Human	-	PRJEB15231	SAMEA4393836	ERR1596862
ERR1596863	228	-	-	Human	-	PRJEB15231	SAMEA4393837	ERR1596863
ERR1596864	228	-	-	Human	-	PRJEB15231	SAMEA4393838	ERR1596864
ERR1597905	5	-	-	Human	-	PRJEB15231	SAMEA4397526	ERR1597905
ERR1598034	225	-	-	Human	-	PRJEB15231	SAMEA4398442	ERR1598034
ERR1675779	5	2012	Germany	Human	-	PRJEB15647	SAMEA4483455	ERR1675779
ERR1675788	5	2012	Germany	Human	-	PRJEB15647	SAMEA4483460	ERR1675788
ERR1675789	5	2010	Germany	Human	-	PRJEB15647	SAMEA4483461	ERR1675789
ERR1675791	5	2011	Germany	Human	-	PRJEB15647	SAMEA4483463	ERR1675791
ERR1675793	5	2010	Germany	Human	-	PRJEB15647	SAMEA4483464	ERR1675793
ERR1675795	5	2011	Germany	Human	-	PRJEB15647	SAMEA4483465	ERR1675795
ERR1715349	5	2015	Australia	Human	-	PRJEB13165	SAMEA4008646	ERR1715349
ERR1715366	5	1997	United States	Human	-	PRJEB13165	SAMEA4008663	ERR1715366
ERR1715367	5	1997	United States	Human	-	PRJEB13165	SAMEA4008664	ERR1715367
ERR1715368	5	1998	France	Human	Eye	PRJEB13165	SAMEA4008665	ERR1715368
ERR1715369	5	1998	United States	Human	Blood	PRJEB13165	SAMEA4008666	ERR1715369
ERR1715370	5	1999	United States	Human	Blood	PRJEB13165	SAMEA4008667	ERR1715370
ERR1715372	5	2000	United States	Human	-	PRJEB13165	SAMEA4008670	ERR1715372
ERR1715375	5	2000	United States	Human	bile	PRJEB13165	SAMEA4008673	ERR1715375
ERR1715384	5	2002	United States	Human	respiratory mucus	PRJEB13165	SAMEA4008682	ERR1715384
ERR1715397	5	-	United States	Human	Blood	PRJEB13165	SAMEA4008695	ERR1715397
ERR1715402	5	-	United States	Human	-	PRJEB13165	SAMEA4008700	ERR1715402
ERR1715403	5	2004	United States	Human	Blood	PRJEB13165	SAMEA4008701	ERR1715403
ERR1715404	5	2005	United States	Human	Blood	PRJEB13165	SAMEA4008702	ERR1715404
ERR1715407	5	2006	United States	Human	peritoneal fluid	PRJEB13165	SAMEA4008705	ERR1715407
ERR1715410	105	2005	United States	Human	Blood	PRJEB13165	SAMEA4008708	ERR1715410
ERR1715415	5	2006	United States	Human	Blood	PRJEB13165	SAMEA4008713	ERR1715415
ERR1715420	5	-	United States	Human	-	PRJEB13165	SAMEA4008718	ERR1715420
ERR1715445	526	1998	United Kingdom of Great Britain and Northern Ireland	Human	-	PRJEB13165	SAMEA4008744	ERR1715445
ERR172047	5	1998	United Kingdom	Human	-	PRJEB2755	SAMEA1523302	ERR172047
ERR1723848	5	2006	United Kingdom	Human	-	PRJEB13165	SAMEA4008468	ERR1723848
ERR1723931	5	2009	United Kingdom	Human	Nose	PRJEB13165	SAMEA4008554	ERR1723931
ERR1723974	5	-	United Kingdom	Human	-	PRJEB13165	SAMEA4008597	ERR1723974
ERR1723979	5	-	United Kingdom	Human	-	PRJEB13165	SAMEA4008602	ERR1723979
ERR1723997	5	-	United Kingdom	Human	-	PRJEB13165	SAMEA4008622	ERR1723997
ERR1753374	6	2015	Denmark	Human	-	PRJEB18560	SAMEA24660418	ERR1753374
ERR1753383	5	2015	Denmark	Human	-	PRJEB18560	SAMEA24667168	ERR1753383
ERR1753415	5	2015	Denmark	Human	-	PRJEB18560	SAMEA24691168	ERR1753415
ERR1753432	5	2015	Denmark	Human	-	PRJEB18560	SAMEA24703918	ERR1753432
ERR1753433	5	2015	Denmark	Human	-	PRJEB18560	SAMEA24704668	ERR1753433
ERR1753473	5	2013	Denmark	Human	-	PRJEB18560	SAMEA24734668	ERR1753473
ERR1753474	5	2013	Denmark	Human	-	PRJEB18560	SAMEA24735418	ERR1753474
ERR1753490	5	2013	Denmark	Human	-	PRJEB18560	SAMEA24747418	ERR1753490
ERR1753491	5	2013	Denmark	Human	-	PRJEB18560	SAMEA24748168	ERR1753491
ERR1753507	3628	2013	Denmark	Human	-	PRJEB18560	SAMEA24760168	ERR1753507
ERR177184	5	2006	England	Human	Blood	PRJEB2944	SAMEA1531741	ERR177184
ERR1794913	5	-	Switzerland	Human	Skin	PRJEB12950	SAMEA48341668	ERR1794913
ERR1801401	5	1976	Belgium	Poultry	-	PRJEB18782	SAMEA52348168	ERR1801401
ERR1891773	1637	2009	Ireland	Human	-	PRJEB13165	SAMEA4553041	ERR1891773
ERR1891783	105	2012	Ireland	Human	-	PRJEB13165	SAMEA4553052	ERR1891783
ERR1891785	1637	2013	Ireland	Human	-	PRJEB13165	SAMEA4553054	ERR1891785
ERR1891801	5	-	United Kingdom	Human	-	PRJEB13165	SAMEA4553070	ERR1891801
ERR1891921	5	1998	United Kingdom	Human	-	PRJEB13165	SAMEA4553193	ERR1891921
ERR1904012	5	2015	United Kingdom	Human	Skin	PRJEB20148	SAMEA103948947	ERR1904012
ERR1904013	5	2015	United Kingdom	Human	Skin	PRJEB20148	SAMEA103948948	ERR1904013
ERR1904014	5	2015	United Kingdom	Human	Skin	PRJEB20148	SAMEA103948949	ERR1904014
ERR1904015	5	2015	United Kingdom	Human	Skin	PRJEB20148	SAMEA103948950	ERR1904015
ERR1904016	5	2015	United Kingdom	Human	Skin	PRJEB20148	SAMEA103948951	ERR1904016
ERR1904059	5	2016	United Kingdom	Human	Skin	PRJEB20148	SAMEA103948994	ERR1904059
ERR1904126	5	2015	United Kingdom	Human	Skin	PRJEB20148	SAMEA103948839	ERR1904126
ERR1904127	5	2015	United Kingdom	Human	Skin	PRJEB20148	SAMEA103948840	ERR1904127
ERR1904128	5	2015	United Kingdom	Human	Skin	PRJEB20148	SAMEA103948841	ERR1904128
ERR1904129	5	2015	United Kingdom	Human	Skin	PRJEB20148	SAMEA103948842	ERR1904129
ERR1904130	5	2015	United Kingdom	Human	Skin	PRJEB20148	SAMEA103948843	ERR1904130
ERR1904131	5	2015	United Kingdom	Human	Skin	PRJEB20148	SAMEA103948844	ERR1904131
ERR1904132	5	2015	United Kingdom	Human	Skin	PRJEB20148	SAMEA103948845	ERR1904132
ERR1904133	5	2015	United Kingdom	Human	Skin	PRJEB20148	SAMEA103948846	ERR1904133
ERR1904134	5	2015	United Kingdom	Human	Skin	PRJEB20148	SAMEA103948847	ERR1904134
ERR1904135	5	2015	United Kingdom	Human	Skin	PRJEB20148	SAMEA103948848	ERR1904135
ERR1904136	5	2015	United Kingdom	Human	Skin	PRJEB20148	SAMEA103948849	ERR1904136
ERR1943719	6	2010	Viet Nam	Human	Blood	PRJEB20251	SAMEA104016461	ERR1943719
ERR1943731	6	2011	Viet Nam	Human	Blood	PRJEB20251	SAMEA104016473	ERR1943731
ERR1943742	6	2010	Viet Nam	Human	Blood	PRJEB20251	SAMEA104016484	ERR1943742
ERR1943745	5	2013	Viet Nam	Human	Blood	PRJEB20251	SAMEA104016487	ERR1943745
ERR1943763	6	2011	Viet Nam	Human	Blood	PRJEB20251	SAMEA104016504	ERR1943763
ERR1943767	6	2011	Viet Nam	Human	Blood	PRJEB20251	SAMEA104016508	ERR1943767
ERR1943873	5	2014	Viet Nam	Human	Blood	PRJEB20251	SAMEA104016613	ERR1943873
ERR1943889	5	2012	Viet Nam	Human	Blood	PRJEB20251	SAMEA104016628	ERR1943889
ERR2014720	5	2017	Australia	Human	Healthcare system	PRJEB21492	SAMEA104138671	ERR2014720
ERR2014721	5	2017	Australia	Human	Healthcare system	PRJEB21492	SAMEA104138672	ERR2014721
ERR2059550	225	2014	Germany	Human	skin swab	PRJEB21991	SAMEA104188052	ERR2059550
ERR2059551	225	2014	Germany	Human	nasal swab	PRJEB21991	SAMEA104188053	ERR2059551
ERR2059554	225	2014	Germany	Human	nasal swab	PRJEB21991	SAMEA104188056	ERR2059554
ERR2059555	225	2014	Germany	Human	nasal swab	PRJEB21991	SAMEA104188057	ERR2059555
ERR2059556	225	2014	Germany	Human	Urine	PRJEB21991	SAMEA104188058	ERR2059556
ERR2059558	225	2014	Germany	Human	nasal swab	PRJEB21991	SAMEA104188060	ERR2059558
ERR2059561	225	2014	Germany	Human	nasal swab	PRJEB21991	SAMEA104188063	ERR2059561
ERR2059565	5	2014	Germany	Human	nasal swab	PRJEB21991	SAMEA104188067	ERR2059565
ERR2059575	149	2014	Germany	Human	-	PRJEB21991	SAMEA104188077	ERR2059575
ERR2059576	149	2014	Germany	Human	-	PRJEB21991	SAMEA104188078	ERR2059576
ERR2059580	149	2014	Germany	Human	-	PRJEB21991	SAMEA104188082	ERR2059580
ERR2059581	149	2014	Germany	Human	-	PRJEB21991	SAMEA104188083	ERR2059581
ERR2059582	149	2014	Germany	Human	-	PRJEB21991	SAMEA104188084	ERR2059582
ERR2059583	149	2014	Germany	Human	-	PRJEB21991	SAMEA104188085	ERR2059583
ERR2059584	149	2014	Germany	Human	-	PRJEB21991	SAMEA104188086	ERR2059584
ERR2059585	149	2014	Germany	Human	-	PRJEB21991	SAMEA104188087	ERR2059585
ERR2059589	149	2014	Germany	Human	-	PRJEB21991	SAMEA104188091	ERR2059589
ERR2059595	5	2014	Germany	Human	-	PRJEB21991	SAMEA104188097	ERR2059595
ERR2059596	5	2014	Germany	Human	-	PRJEB21991	SAMEA104188098	ERR2059596
ERR2059599	149	2014	Germany	Human	-	PRJEB21991	SAMEA104188101	ERR2059599
ERR2059607	225	2014	Germany	Human	Urine	PRJEB21991	SAMEA104188109	ERR2059607
ERR2059608	225	2014	Germany	Human	Urine	PRJEB21991	SAMEA104188110	ERR2059608
ERR2059609	225	2014	Germany	Human	tracheal secretion	PRJEB21991	SAMEA104188111	ERR2059609
ERR2059610	225	2014	Germany	Human	Urine	PRJEB21991	SAMEA104188112	ERR2059610
ERR2059611	225	2014	Germany	Human	nasal swab	PRJEB21991	SAMEA104188113	ERR2059611
ERR2059612	225	2014	Germany	Human	wound swab	PRJEB21991	SAMEA104188114	ERR2059612
ERR2059615	225	2014	Germany	Human	nasal swab	PRJEB21991	SAMEA104188117	ERR2059615
ERR2059616	225	2014	Germany	Human	nasal swab	PRJEB21991	SAMEA104188118	ERR2059616
ERR2059625	225	2014	Germany	Human	Blood	PRJEB21991	SAMEA104188127	ERR2059625
ERR2059626	225	2014	Germany	Human	Blood	PRJEB21991	SAMEA104188128	ERR2059626
ERR2059634	225	2014	Germany	Human	nasal swab	PRJEB21991	SAMEA104188136	ERR2059634
ERR2059637	225	2014	Germany	Human	Blood	PRJEB21991	SAMEA104188139	ERR2059637
ERR2059652	5	2014	Germany	Human	stool	PRJEB21991	SAMEA104188154	ERR2059652
ERR2059654	225	2014	Germany	Human	nasal swab	PRJEB21991	SAMEA104188156	ERR2059654
ERR2059655	225	2014	Germany	Human	nasal swab	PRJEB21991	SAMEA104188157	ERR2059655
ERR2059662	225	2014	Germany	Human	throat swab	PRJEB21991	SAMEA104188164	ERR2059662
ERR2059673	225	2014	Germany	Human	Blood	PRJEB21991	SAMEA104188175	ERR2059673
ERR2059676	225	2014	Germany	Human	throat swab	PRJEB21991	SAMEA104188178	ERR2059676
ERR2059678	5	2014	Germany	Human	throat swab	PRJEB21991	SAMEA104188180	ERR2059678
ERR2059680	4542	2014	Germany	Human	nasal swab	PRJNA514245	SAMEA104188182	ERR2059680
ERR2059681	4542	2014	Germany	Human	nasal swab	PRJNA514245	SAMEA104188183	ERR2059681
ERR2059696	5	2014	Germany	Human	tracheal secretion	PRJEB21991	SAMEA104188198	ERR2059696
ERR2059697	5	2014	Germany	Human	tracheal secretion	PRJEB21991	SAMEA104188199	ERR2059697
ERR2059698	5	2014	Germany	Human	tracheal secretion	PRJEB21991	SAMEA104188200	ERR2059698
ERR2059699	5	2014	Germany	Human	tracheal secretion	PRJEB21991	SAMEA104188201	ERR2059699
ERR2059700	225	2014	Germany	Human	throat swab	PRJEB21991	SAMEA104188202	ERR2059700
ERR2059701	225	2014	Germany	Human	throat swab	PRJEB21991	SAMEA104188203	ERR2059701
ERR2059702	225	2014	Germany	Human	swab	PRJEB21991	SAMEA104188204	ERR2059702
ERR2059703	225	2014	Germany	Human	nasal swab	PRJEB21991	SAMEA104188205	ERR2059703
ERR2059705	5	2014	Germany	Human	wound swab	PRJEB21991	SAMEA104188207	ERR2059705
ERR2059709	5	2014	Germany	Human	swab	PRJEB21991	SAMEA104188211	ERR2059709
ERR2059711	5	2014	Germany	Human	skin swab	PRJEB21991	SAMEA104188213	ERR2059711
ERR2059712	225	2014	Germany	Human	nasal swab	PRJEB21991	SAMEA104188214	ERR2059712
ERR2059719	225	2014	Germany	Human	nasal swab	PRJEB21991	SAMEA104188221	ERR2059719
ERR2059720	225	2014	Germany	Human	nasal swab	PRJEB21991	SAMEA104188222	ERR2059720
ERR2059725	225	2014	Germany	Human	tracheal secretion	PRJEB21991	SAMEA104188227	ERR2059725
ERR2059729	225	2014	Germany	Human	katheter tip	PRJEB21991	SAMEA104188231	ERR2059729
ERR2059731	225	2014	Germany	Human	Blood	PRJEB21991	SAMEA104188233	ERR2059731
ERR2059736	225	2014	Germany	Human	Blood	PRJEB21991	SAMEA104188238	ERR2059736
ERR2059738	225	2014	Germany	Human	nasal swab	PRJEB21991	SAMEA104188240	ERR2059738
ERR2059739	225	2014	Germany	Human	nasal swab	PRJEB21991	SAMEA104188241	ERR2059739
ERR2059759	225	2014	Germany	Human	nasal swab	PRJEB21991	SAMEA104188261	ERR2059759
ERR2059763	225	2014	Germany	Human	nasal swab	PRJEB21991	SAMEA104188265	ERR2059763
ERR2059769	225	2014	Germany	Human	swab	PRJEB21991	SAMEA104188271	ERR2059769
ERR2059776	225	2014	Germany	Human	swab	PRJEB21991	SAMEA104188278	ERR2059776
ERR2059777	5	2014	Germany	Human	bronchial secretion	PRJEB21991	SAMEA104188279	ERR2059777
ERR2059781	5	2014	Germany	Human	axilla swab	PRJEB21991	SAMEA104188283	ERR2059781
ERR2059784	6	2014	Germany	Human	axilla swab	PRJEB21991	SAMEA104188286	ERR2059784
ERR2059788	5	2014	Germany	Human	swab	PRJEB21991	SAMEA104188290	ERR2059788
ERR2059800	5	2014	Germany	Human	mammilla swab	PRJEB21991	SAMEA104188302	ERR2059800
ERR2059801	5	2014	Germany	Human	wound swab	PRJEB21991	SAMEA104188303	ERR2059801
ERR2059806	4542	2014	Germany	Human	nasal swab	PRJNA514245	SAMEA104188308	ERR2059806
ERR2059808	225	2014	Germany	Human	swab	PRJEB21991	SAMEA104188310	ERR2059808
ERR2059811	225	2014	Germany	Human	nasal swab	PRJEB21991	SAMEA104188313	ERR2059811
ERR2059813	5	2014	Germany	Human	tracheal secretion	PRJEB21991	SAMEA104188315	ERR2059813
ERR2059815	225	2014	Germany	Human	wound swab	PRJEB21991	SAMEA104188317	ERR2059815
ERR2059821	5	2014	Germany	Human	tracheal secretion	PRJEB21991	SAMEA104188323	ERR2059821
ERR2072339	5	2011	United Kingdom	Human	MRSA Screen - Nose/Throat/Perineum	PRJEB11177	SAMEA104197019	ERR2072339
ERR2072372	5	2011	United Kingdom	Human	MRSA Screen - Nose/Throat/Perineum	PRJEB11177	SAMEA104197052	ERR2072372
ERR2072395	5	2011	United Kingdom	Human	MRSA Screen - Nose/Throat/Perineum	PRJEB11177	SAMEA104197075	ERR2072395
ERR2072400	6	2011	United Kingdom	Human	MRSA Screen - Nose/Throat/Perineum	PRJEB11177	SAMEA104197080	ERR2072400
ERR2072454	5	2012	United Kingdom	Human	MRSA Screen - Nose/Throat/Perineum	PRJEB11177	SAMEA104197134	ERR2072454
ERR2072455	149	2012	United Kingdom	Human	MRSA Screen - Nose/Throat/Perineum	PRJEB11177	SAMEA104197135	ERR2072455
ERR2072462	5	2012	United Kingdom	Human	MRSA Screen - Nose/Throat/Perineum	PRJEB11177	SAMEA104197142	ERR2072462
ERR2072463	5	2012	United Kingdom	Human	MRSA Screen - Nose/Throat/Perineum	PRJEB11177	SAMEA104197143	ERR2072463
ERR2072473	6	2012	United Kingdom	Human	MRSA Screen - Nose/Throat/Perineum	PRJEB11177	SAMEA104197153	ERR2072473
ERR2072486	149	2011	United Kingdom	Human	MRSA screen	PRJEB11177	SAMEA104197166	ERR2072486
ERR2072507	5	2011	United Kingdom	Human	MRSA screen	PRJEB11177	SAMEA104197187	ERR2072507
ERR2072508	5	2011	United Kingdom	Human	MRSA screen	PRJEB11177	SAMEA104197188	ERR2072508
ERR2072514	5	2011	United Kingdom	Human	Skin swab	PRJEB11177	SAMEA104197194	ERR2072514
ERR2072515	526	2011	United Kingdom	Human	MRSA screen	PRJEB11177	SAMEA104197195	ERR2072515
ERR2072516	5	2011	United Kingdom	Human	MRSA screen	PRJEB11177	SAMEA104197196	ERR2072516
ERR2072528	5	2011	United Kingdom	Human	MRSA screen	PRJEB11177	SAMEA104197208	ERR2072528
ERR2072576	5	2012	United Kingdom	Human	Cough swab	PRJEB11177	SAMEA104197256	ERR2072576
ERR2072606	6	2011	United Kingdom	Human	Ulcer swab	PRJEB11177	SAMEA104197286	ERR2072606
ERR2072608	5	2011	United Kingdom	Human	Pernasal Swab	PRJEB11177	SAMEA104197288	ERR2072608
ERR2072627	5	2012	United Kingdom	Human	MRSA Screen	PRJEB11177	SAMEA104197307	ERR2072627
ERR2137066	5	2011	Australia	Human	Blood	PRJEB27932	SAMEA104317366	ERR2137066
ERR2137067	5	2011	Australia	Human	Blood	PRJEB27932	SAMEA104317367	ERR2137067
ERR2137104	5	2011	Australia	Human	Blood	PRJEB22792	SAMEA104317404	ERR2137104
ERR2137126	5	2011	Australia	Human	Blood	PRJEB27932	SAMEA104317426	ERR2137126
ERR2137127	5	2011	Australia	Human	Blood	PRJEB27932	SAMEA104317427	ERR2137127
ERR2137185	5	2012	Australia	Human	Blood	PRJEB27932	SAMEA104317485	ERR2137185
ERR2137186	5	2012	Australia	Human	Blood	PRJEB27932	SAMEA104317486	ERR2137186
ERR2137214	5	2012	Australia	Human	Blood	PRJEB22792	SAMEA104317514	ERR2137214
ERR2137239	5	2012	Australia	Human	Blood	PRJEB27932	SAMEA104317539	ERR2137239
ERR2137240	5	2012	Australia	Human	Blood	PRJEB27932	SAMEA104317540	ERR2137240
ERR2137256	5	2012	Australia	Human	Blood	PRJEB27932	SAMEA104317556	ERR2137256
ERR2137257	5	2012	Australia	Human	Blood	PRJEB27932	SAMEA104317557	ERR2137257
ERR2137258	5	2012	Australia	Human	Blood	PRJEB27932	SAMEA104317558	ERR2137258
ERR2137568	5	2007	Australia	Human	Blood	PRJEB22792	SAMEA104317868	ERR2137568
ERR2137629	5	2008	Australia	Human	Blood	PRJEB22792	SAMEA104317929	ERR2137629
ERR2145229	5	2007	Australia	Human	Blood	PRJEB22792	SAMEA104325270	ERR2145229
ERR2145246	5	2007	Australia	Human	Blood	PRJEB27932	SAMEA104325287	ERR2145246
ERR2232581	6	2016	Germany	Human	-	PRJEB23208	SAMEA104452085	ERR2232581
ERR2232589	6	2016	Germany	Human	-	PRJEB23208	SAMEA104452092	ERR2232589
ERR2232590	5	2016	Germany	Human	-	PRJEB23208	SAMEA104452093	ERR2232590
ERR2232591	6	2016	Germany	Human	-	PRJEB23208	SAMEA104452094	ERR2232591
ERR2232600	6	2016	Germany	Human	-	PRJEB23208	SAMEA104452102	ERR2232600
ERR2232613	2626	2016	Germany	Human	-	PRJEB23208	SAMEA104452115	ERR2232613
ERR2232626	6	2016	Germany	Human	-	PRJEB23208	SAMEA104452126	ERR2232626
ERR2275535	5	-	Netherlands	-	-	PRJEB24708	SAMEA104556840	ERR2275535
ERR2275536	5	-	Netherlands	-	-	PRJEB24708	SAMEA104556841	ERR2275536
ERR2275537	5	-	Netherlands	-	-	PRJEB24708	SAMEA104556842	ERR2275537
ERR2275538	5	-	Netherlands	-	-	PRJEB24708	SAMEA104556843	ERR2275538
ERR2275539	5	-	Netherlands	-	-	PRJEB24708	SAMEA104556844	ERR2275539
ERR2309526	5	2009	Ireland	Human	Nose	PRJEB25052	SAMEA104602098	ERR2309526
ERR2309539	5	2009	Ireland	Human	Nose	PRJEB25052	SAMEA104602110	ERR2309539
ERR2309542	6	2009	Ireland	Human	Nose	PRJEB25052	SAMEA104602113	ERR2309542
ERR2309544	5	2009	Ireland	Human	Nose	PRJEB25052	SAMEA104602115	ERR2309544
ERR2309552	5	2009	Ireland	Human	Nose	PRJEB25052	SAMEA104602122	ERR2309552
ERR2309557	5	2009	Ireland	Human	Nose	PRJEB25052	SAMEA104602127	ERR2309557
ERR2309559	6	2009	Ireland	Human	Nose	PRJEB25052	SAMEA104602129	ERR2309559
ERR2309566	5	2014	Ireland	Human	Skin	PRJEB25052	SAMEA104602045	ERR2309566
ERR2309584	5	2014	Ireland	Human	Skin	PRJEB25052	SAMEA104602058	ERR2309584
ERR2309587	5	2014	Ireland	Human	Skin	PRJEB25052	SAMEA104602061	ERR2309587
ERR2309594	5	2014	Ireland	Human	Skin	PRJEB25052	SAMEA104602067	ERR2309594
ERR2309598	5	2014	Ireland	Human	Skin	PRJEB25052	SAMEA104602071	ERR2309598
ERR232597	149	2011	United Kingdom	-	-	PRJEB1182	SAMEA1712724	ERR232597
ERR246616	6	2012	United Kingdom	Bovine	Bulk milk	PRJEB2655	SAMEA1708790	ERR246616
ERR246643	6	2012	United Kingdom	Bovine	Bulk milk	PRJEB2655	SAMEA1708758	ERR246643
ERR2505696	6	2010	Denmark	Goat	Goat	PRJEB20741	SAMEA1067959	ERR2505696
ERR2505702	1776	-	United Kingdom	Cloudrat	Cloudrat	PRJEB20741	SAMEA1068050	ERR2505702
ERR2506348	5	2008	Greece	Human	Nose	PRJEB13165	SAMEA70069918	ERR2506348
ERR2506352	225	2009	Greece	Human	Nose	PRJEB13165	SAMEA70072918	ERR2506352
ERR2506356	5	2010	Greece	Human	Nose	PRJEB13165	SAMEA70075918	ERR2506356
ERR2506358	146	2009	Spain	Human	Nose	PRJEB13165	SAMEA70077418	ERR2506358
ERR2506360	146	2008	Spain	Human	Nose	PRJEB13165	SAMEA70078918	ERR2506360
ERR2506361	125	2009	Spain	Human	Nose	PRJEB13165	SAMEA70079668	ERR2506361
ERR2506364	5	2008	Spain	Human	Nose	PRJEB13165	SAMEA70081918	ERR2506364
ERR2506367	5	2010	Italy	Human	-	PRJEB13165	SAMEA70084168	ERR2506367
ERR2506370	228	2010	Italy	Human	Nose	PRJEB13165	SAMEA70086418	ERR2506370
ERR2506371	228	2008	Italy	Human	-	PRJEB13165	SAMEA70087168	ERR2506371
ERR2506372	228	2008	Italy	Human	-	PRJEB13165	SAMEA70087918	ERR2506372
ERR2506373	228	2008	Italy	Human	-	PRJEB13165	SAMEA70088668	ERR2506373
ERR2506375	225	2008	Slovenia	Human	-	PRJEB13165	SAMEA70090168	ERR2506375
ERR2506376	111	2009	Slovenia	Human	-	PRJEB13165	SAMEA70090918	ERR2506376
ERR2506377	111	2009	Slovenia	Human	-	PRJEB13165	SAMEA70091668	ERR2506377
ERR2506378	111	2010	Slovenia	Human	-	PRJEB13165	SAMEA70092418	ERR2506378
ERR2506379	111	2008	Slovenia	Human	-	PRJEB13165	SAMEA70093168	ERR2506379
ERR2506381	5	2009	France	Human	-	PRJEB13165	SAMEA70094668	ERR2506381
ERR2506389	5	2008	France	Human	-	PRJEB13165	SAMEA70102168	ERR2506389
ERR2506394	5	2010	France	Human	wound fluid	PRJEB13165	SAMEA70105918	ERR2506394
ERR2506395	105	2011	France	Human	Nose	PRJEB13165	SAMEA70106668	ERR2506395
ERR2506396	5	2011	France	Human	Nose	PRJEB13165	SAMEA70107418	ERR2506396
ERR2506406	228	2010	Slovenia	Human	Nose	PRJEB13165	SAMEA70114918	ERR2506406
ERR2506407	2626	2010	Slovenia	Human	-	PRJEB13165	SAMEA70115668	ERR2506407
ERR2506410	225	2009	Slovenia	Human	-	PRJEB13165	SAMEA70118668	ERR2506410
ERR2506411	111	2009	Slovenia	Human	-	PRJEB13165	SAMEA70119418	ERR2506411
ERR2506412	111	2009	Slovenia	Human	-	PRJEB13165	SAMEA70120168	ERR2506412
ERR2506414	225	2010	Luxembourg	Human	Nose	PRJEB13165	SAMEA70121668	ERR2506414
ERR2506416	710	2008	Luxembourg	Human	nose	PRJEB13165	SAMEA70123168	ERR2506416
ERR2506417	5	2009	Luxembourg	Human	Nose	PRJEB13165	SAMEA70123918	ERR2506417
ERR2506427	5	2009	Portugal	Human	Nose	PRJEB13165	SAMEA70131418	ERR2506427
ERR2506434	5	2009	Latvia	Human	-	PRJEB13165	SAMEA70136668	ERR2506434
ERR2506437	5	2010	Latvia	Human	-	PRJEB13165	SAMEA70138918	ERR2506437
ERR2506438	5	2008	France	Human	-	PRJEB13165	SAMEA70139668	ERR2506438
ERR2506442	5	2009	France	Human	-	PRJEB13165	SAMEA70142668	ERR2506442
ERR2506445	5	2010	France	Human	Nose	PRJEB13165	SAMEA70144918	ERR2506445
ERR2506449	5	2009	France	Human	-	PRJEB13165	SAMEA70147918	ERR2506449
ERR2506454	5	2011	France	Human	Nose	PRJEB13165	SAMEA70151668	ERR2506454
ERR2506456	5	2010	France	Human	Nose	PRJEB13165	SAMEA70153168	ERR2506456
ERR2506458	225	2010	France	Human	Nose	PRJEB13165	SAMEA70154668	ERR2506458
ERR2506462	5	2009	France	Human	Nose	PRJEB13165	SAMEA70159918	ERR2506462
ERR2506468	5	2008	Portugal	Human	-	PRJEB13165	SAMEA70170418	ERR2506468
ERR2506475	5	2009	Portugal	Human	-	PRJEB13165	SAMEA70180168	ERR2506475
ERR2506476	105	2009	Portugal	Human	-	PRJEB13165	SAMEA70181668	ERR2506476
ERR2506477	5	2008	France	Human	-	PRJEB13165	SAMEA70183168	ERR2506477
ERR2506483	5	2009	France	Human	-	PRJEB13165	SAMEA70203418	ERR2506483
ERR2506484	5	2009	France	Human	-	PRJEB13165	SAMEA70204918	ERR2506484
ERR2506485	5	2009	France	Human	-	PRJEB13165	SAMEA70206418	ERR2506485
ERR2506486	5	2009	France	Human	-	PRJEB13165	SAMEA70207918	ERR2506486
ERR2506491	5	2009	France	Human	-	PRJEB13165	SAMEA70216168	ERR2506491
ERR2506492	225	2009	Germany	Human	-	PRJEB13165	SAMEA70217668	ERR2506492
ERR2506494	225	2009	Germany	Human	ulcer tissue	PRJEB13165	SAMEA70219918	ERR2506494
ERR2506499	225	2009	Greece	Human	-	PRJEB13165	SAMEA70228168	ERR2506499
ERR2506501	105	2009	Greece	Human	-	PRJEB13165	SAMEA70231168	ERR2506501
ERR2525217	105	2010	Greece	Human	-	PRJEB13165	SAMEA70160668	ERR2525217
ERR2525218	105	2010	Greece	Human	-	PRJEB13165	SAMEA70162168	ERR2525218
ERR2525237	5	2009	Israel	Human	wound fluid	PRJEB13165	SAMEA70201168	ERR2525237
ERR2525239	5	2009	Israel	Human	wound fluid	PRJEB13165	SAMEA70204168	ERR2525239
ERR2525240	5	2009	Israel	Human	wound fluid	PRJEB13165	SAMEA70205668	ERR2525240
ERR2525241	5	2009	Israel	Human	wound fluid	PRJEB13165	SAMEA70207168	ERR2525241
ERR2525242	228	2009	Israel	Human	wound fluid	PRJEB13165	SAMEA70208668	ERR2525242
ERR2525245	5	2009	Israel	Human	wound fluid	PRJEB13165	SAMEA70212418	ERR2525245
ERR2525246	5	2009	Israel	Human	wound fluid	PRJEB13165	SAMEA70213918	ERR2525246
ERR2525249	5	2010	Israel	Human	wound fluid	PRJEB13165	SAMEA70218418	ERR2525249
ERR2525250	228	2010	Israel	Human	wound fluid	PRJEB13165	SAMEA70220668	ERR2525250
ERR2525252	228	2010	Israel	Human	wound fluid	PRJEB13165	SAMEA70222918	ERR2525252
ERR2525254	228	2010	Israel	Human	wound fluid	PRJEB13165	SAMEA70225918	ERR2525254
ERR2525255	5	2010	Israel	Human	wound fluid	PRJEB13165	SAMEA70227418	ERR2525255
ERR2525257	5	2010	Israel	Human	wound fluid	PRJEB13165	SAMEA70230418	ERR2525257
ERR2525258	228	2010	Israel	Human	Blood	PRJEB13165	SAMEA70231918	ERR2525258
ERR2525259	5	2010	Israel	Human	Blood	PRJEB13165	SAMEA70233418	ERR2525259
ERR2525260	5	2010	Israel	Human	wound fluid	PRJEB13165	SAMEA70234168	ERR2525260
ERR2525261	228	2010	Israel	Human	wound fluid	PRJEB13165	SAMEA70235668	ERR2525261
ERR2525262	228	2010	Israel	Human	wound fluid	PRJEB13165	SAMEA70236418	ERR2525262
ERR2525264	5	2010	Israel	Human	wound fluid	PRJEB13165	SAMEA70238668	ERR2525264
ERR2525266	228	2008	Italy	Human	-	PRJEB13165	SAMEA70240168	ERR2525266
ERR2525270	228	2009	Italy	Human	-	PRJEB13165	SAMEA70243168	ERR2525270
ERR2525271	105	2009	Italy	Human	-	PRJEB13165	SAMEA70243918	ERR2525271
ERR2525275	5	2009	Italy	Human	-	PRJEB13165	SAMEA70246918	ERR2525275
ERR2525277	105	2009	Italy	Human	-	PRJEB13165	SAMEA70248418	ERR2525277
ERR2525279	228	2009	Italy	Human	-	PRJEB13165	SAMEA70249918	ERR2525279
ERR2525289	105	2008	Italy	Human	Blood	PRJEB13165	SAMEA70257418	ERR2525289
ERR2525290	5	2009	Italy	Human	-	PRJEB13165	SAMEA70258168	ERR2525290
ERR2525303	5	2008	United Kingdom	Human	-	PRJEB13165	SAMEA70267918	ERR2525303
ERR2525319	228	2009	United Kingdom	Human	-	PRJEB13165	SAMEA70279918	ERR2525319
ERR2525322	5	2009	United Kingdom	Human	-	PRJEB13165	SAMEA70282168	ERR2525322
ERR2525326	5	2010	United Kingdom	Human	-	PRJEB13165	SAMEA70285168	ERR2525326
ERR2525333	5	2010	United Kingdom	Human	-	PRJEB13165	SAMEA70290418	ERR2525333
ERR2525335	111	2010	Serbia	Human	Blood	PRJEB13165	SAMEA70291918	ERR2525335
ERR2525337	111	2009	Serbia	Human	Blood	PRJEB13165	SAMEA70293418	ERR2525337
ERR2525339	111	2009	Serbia	Human	Blood	PRJEB13165	SAMEA70294918	ERR2525339
ERR2525340	111	2009	Serbia	Human	-	PRJEB13165	SAMEA70295668	ERR2525340
ERR2525342	111	2009	Serbia	Human	wound fluid	PRJEB13165	SAMEA70297168	ERR2525342
ERR2525344	111	2010	Serbia	Human	Blood	PRJEB13165	SAMEA70298668	ERR2525344
ERR2525345	146	2008	Spain	Human	-	PRJEB13165	SAMEA70299418	ERR2525345
ERR2525348	125	2008	Spain	Human	joint	PRJEB13165	SAMEA70301668	ERR2525348
ERR2525349	125	2009	Spain	Human	-	PRJEB13165	SAMEA70302418	ERR2525349
ERR2525351	125	2009	Spain	Human	-	PRJEB13165	SAMEA70303918	ERR2525351
ERR2525357	5	2009	Spain	Human	-	PRJEB13165	SAMEA70308418	ERR2525357
ERR2525358	125	2009	Spain	Human	-	PRJEB13165	SAMEA70309168	ERR2525358
ERR2525359	125	2009	Spain	Human	-	PRJEB13165	SAMEA70309918	ERR2525359
ERR2525361	146	2009	Spain	Human	-	PRJEB13165	SAMEA70311418	ERR2525361
ERR2525363	5	2009	Spain	Human	-	PRJEB13165	SAMEA70312918	ERR2525363
ERR2525364	5	2010	Spain	Human	-	PRJEB13165	SAMEA70313668	ERR2525364
ERR2525365	125	2010	Spain	Human	-	PRJEB13165	SAMEA70314418	ERR2525365
ERR2525367	125	2010	Spain	Human	ulcer tissue	PRJEB13165	SAMEA70315918	ERR2525367
ERR2525368	125	2010	Spain	Human	-	PRJEB13165	SAMEA70316668	ERR2525368
ERR2525369	125	2010	Spain	Human	ulcer tissue	PRJEB13165	SAMEA70317418	ERR2525369
ERR2525373	125	2009	Spain	Human	-	PRJEB13165	SAMEA70320418	ERR2525373
ERR2525374	146	2010	Spain	Human	-	PRJEB13165	SAMEA70321168	ERR2525374
ERR2525375	228	2008	Switzerland	Human	-	PRJEB13165	SAMEA70321918	ERR2525375
ERR2525376	228	2008	Switzerland	Human	-	PRJEB13165	SAMEA70322668	ERR2525376
ERR2525377	228	2008	Switzerland	Human	-	PRJEB13165	SAMEA70323418	ERR2525377
ERR2525378	228	2008	Switzerland	Human	-	PRJEB13165	SAMEA70324168	ERR2525378
ERR2525379	228	2008	Switzerland	Human	-	PRJEB13165	SAMEA70324918	ERR2525379
ERR2525380	228	2008	Switzerland	Human	-	PRJEB13165	SAMEA70325668	ERR2525380
ERR2525382	228	2008	Switzerland	Human	-	PRJEB13165	SAMEA70327168	ERR2525382
ERR2525383	228	2008	Switzerland	Human	-	PRJEB13165	SAMEA70327918	ERR2525383
ERR2525384	105	2008	Switzerland	Human	-	PRJEB13165	SAMEA70328668	ERR2525384
ERR2525385	228	2008	Switzerland	Human	-	PRJEB13165	SAMEA70329418	ERR2525385
ERR2525386	228	2008	Switzerland	Human	-	PRJEB13165	SAMEA70330168	ERR2525386
ERR2525387	228	2008	Switzerland	Human	-	PRJEB13165	SAMEA70330918	ERR2525387
ERR2525388	228	2008	Switzerland	Human	-	PRJEB13165	SAMEA70331668	ERR2525388
ERR2525389	228	2008	Switzerland	Human	-	PRJEB13165	SAMEA70332418	ERR2525389
ERR2525390	228	2008	Switzerland	Human	-	PRJEB13165	SAMEA70333168	ERR2525390
ERR2525392	228	2008	Switzerland	Human	-	PRJEB13165	SAMEA70334668	ERR2525392
ERR2525393	228	2009	Switzerland	Human	-	PRJEB13165	SAMEA70335418	ERR2525393
ERR2525394	228	2008	Switzerland	Human	Blood	PRJEB13165	SAMEA70336168	ERR2525394
ERR2525395	228	2008	Switzerland	Human	-	PRJEB13165	SAMEA70336918	ERR2525395
ERR2525397	228	2008	Switzerland	Human	-	PRJEB13165	SAMEA70338418	ERR2525397
ERR2525400	228	2009	Switzerland	Human	-	PRJEB13165	SAMEA70340668	ERR2525400
ERR2525401	228	2009	Switzerland	Human	-	PRJEB13165	SAMEA70341418	ERR2525401
ERR2525403	228	2009	Switzerland	Human	-	PRJEB13165	SAMEA70342918	ERR2525403
ERR2533445	5	2009	France	Human	-	PRJEB13165	SAMEA103891214	ERR2533445
ERR2533451	5	2009	France	Human	-	PRJEB13165	SAMEA103891220	ERR2533451
ERR2533454	5	2009	France	Human	-	PRJEB13165	SAMEA103891223	ERR2533454
ERR2533458	5	2009	France	Human	-	PRJEB13165	SAMEA103891227	ERR2533458
ERR2533459	5	2009	France	Human	-	PRJEB13165	SAMEA103891228	ERR2533459
ERR2533462	5	2010	France	Human	-	PRJEB13165	SAMEA103891231	ERR2533462
ERR2533465	5	2010	France	Human	-	PRJEB13165	SAMEA103891234	ERR2533465
ERR2533466	5	2010	France	Human	-	PRJEB13165	SAMEA103891235	ERR2533466
ERR2533469	5	2011	France	Human	-	PRJEB13165	SAMEA103891238	ERR2533469
ERR2533471	5	2009	Israel	Human	-	PRJEB13165	SAMEA103891240	ERR2533471
ERR2533473	228	2009	Israel	Human	-	PRJEB13165	SAMEA103891242	ERR2533473
ERR2533474	228	2009	Israel	Human	-	PRJEB13165	SAMEA103891243	ERR2533474
ERR2533475	5	2009	Israel	Human	-	PRJEB13165	SAMEA103891244	ERR2533475
ERR2533476	5	2009	Israel	Human	-	PRJEB13165	SAMEA103891245	ERR2533476
ERR2533477	5	2010	Israel	Human	-	PRJEB13165	SAMEA103891246	ERR2533477
ERR2533479	5	2010	Israel	Human	-	PRJEB13165	SAMEA103891248	ERR2533479
ERR2533481	5	2010	Israel	Human	Nose	PRJEB13165	SAMEA103891250	ERR2533481
ERR2533484	5	2010	Israel	Human	Nose	PRJEB13165	SAMEA103891253	ERR2533484
ERR2533487	5	2010	Israel	Human	Nose	PRJEB13165	SAMEA103891256	ERR2533487
ERR2533488	228	2010	Israel	Human	Nose	PRJEB13165	SAMEA103891257	ERR2533488
ERR2533489	5	2010	Israel	Human	Nose	PRJEB13165	SAMEA103891258	ERR2533489
ERR2533490	5	2010	Israel	Human	Nose	PRJEB13165	SAMEA103891259	ERR2533490
ERR2533493	5	2011	Israel	Human	Nose	PRJEB13165	SAMEA103891262	ERR2533493
ERR2533494	228	2011	Israel	Human	Nose	PRJEB13165	SAMEA103891263	ERR2533494
ERR2533495	5	2011	Israel	Human	Nose	PRJEB13165	SAMEA103891264	ERR2533495
ERR2533496	5	2011	Israel	Human	Nose	PRJEB13165	SAMEA103891265	ERR2533496
ERR2533497	5	2008	Israel	Human	Nose	PRJEB13165	SAMEA103891266	ERR2533497
ERR2533498	5	2008	Israel	Human	Nose	PRJEB13165	SAMEA103891267	ERR2533498
ERR2533499	5	2008	Israel	Human	Nose	PRJEB13165	SAMEA103891268	ERR2533499
ERR2533500	5	2008	Israel	Human	-	PRJEB13165	SAMEA103891269	ERR2533500
ERR2533501	5	2008	Israel	Human	-	PRJEB13165	SAMEA103891270	ERR2533501
ERR2533503	5	2008	Israel	Human	-	PRJEB13165	SAMEA103891272	ERR2533503
ERR2533504	228	2008	Israel	Human	-	PRJEB13165	SAMEA103891273	ERR2533504
ERR2533506	5	2008	Israel	Human	-	PRJEB13165	SAMEA103891275	ERR2533506
ERR2533507	5	2008	Israel	Human	-	PRJEB13165	SAMEA103891276	ERR2533507
ERR2533508	5	2008	Israel	Human	-	PRJEB13165	SAMEA103891277	ERR2533508
ERR2533509	5	2008	Israel	Human	-	PRJEB13165	SAMEA103891278	ERR2533509
ERR2533510	5	2008	Israel	Human	-	PRJEB13165	SAMEA103891279	ERR2533510
ERR2533512	5	2009	Israel	Human	-	PRJEB13165	SAMEA103891281	ERR2533512
ERR2533513	5	2009	Israel	Human	-	PRJEB13165	SAMEA103891282	ERR2533513
ERR2533514	5	2009	Israel	Human	-	PRJEB13165	SAMEA103891283	ERR2533514
ERR2533515	5	2009	Israel	Human	-	PRJEB13165	SAMEA103891284	ERR2533515
ERR2533518	5	2009	Israel	Human	-	PRJEB13165	SAMEA103891287	ERR2533518
ERR2533520	5	2009	Israel	Human	-	PRJEB13165	SAMEA103891289	ERR2533520
ERR2533523	228	2009	Israel	Human	-	PRJEB13165	SAMEA103891292	ERR2533523
ERR2533524	5	2009	Israel	Human	-	PRJEB13165	SAMEA103891293	ERR2533524
ERR2533525	5	2009	Israel	Human	-	PRJEB13165	SAMEA103891294	ERR2533525
ERR2533528	5	2009	Israel	Human	-	PRJEB13165	SAMEA103891297	ERR2533528
ERR2533531	5	2010	Israel	Human	-	PRJEB13165	SAMEA103891300	ERR2533531
ERR2533533	5	2010	Israel	Human	-	PRJEB13165	SAMEA103891302	ERR2533533
ERR2533535	5	2010	Israel	Human	-	PRJEB13165	SAMEA103891304	ERR2533535
ERR2533537	5	2010	Israel	Human	-	PRJEB13165	SAMEA103891306	ERR2533537
ERR2533540	5	2008	Israel	Human	-	PRJEB13165	SAMEA103891309	ERR2533540
ERR2533541	5	2009	Israel	Human	Nose	PRJEB13165	SAMEA103891310	ERR2533541
ERR2533550	5	2009	Italy	Human	Nose	PRJEB13165	SAMEA103891319	ERR2533550
ERR2533553	5	2009	Italy	Human	-	PRJEB13165	SAMEA103891329	ERR2533553
ERR2533554	228	2010	Italy	Human	-	PRJEB13165	SAMEA103891322	ERR2533554
ERR2533559	228	2010	Italy	Human	-	PRJEB13165	SAMEA103891327	ERR2533559
ERR2533560	111	2010	Italy	Human	-	PRJEB13165	SAMEA103891328	ERR2533560
ERR2533561	5	2009	Italy	Human	-	PRJEB13165	SAMEA103891330	ERR2533561
ERR2533565	228	2010	Italy	Human	-	PRJEB13165	SAMEA103891334	ERR2533565
ERR2533572	5	2010	Italy	Human	-	PRJEB13165	SAMEA103891341	ERR2533572
ERR2533574	5	2010	Italy	Human	-	PRJEB13165	SAMEA103891343	ERR2533574
ERR2533577	125	2009	Spain	Human	-	PRJEB13165	SAMEA103891346	ERR2533577
ERR2533579	146	2009	Spain	Human	-	PRJEB13165	SAMEA103891348	ERR2533579
ERR2533580	146	2009	Spain	Human	-	PRJEB13165	SAMEA103891349	ERR2533580
ERR2533581	125	2009	Spain	Human	-	PRJEB13165	SAMEA103891350	ERR2533581
ERR2533583	105	2010	Spain	Human	-	PRJEB13165	SAMEA103891352	ERR2533583
ERR2533585	125	2009	Spain	Human	-	PRJEB13165	SAMEA103891354	ERR2533585
ERR2533586	125	2010	Spain	Human	Nose	PRJEB13165	SAMEA103891355	ERR2533586
ERR2533587	125	2010	Spain	Human	Nose	PRJEB13165	SAMEA103891356	ERR2533587
ERR2533588	125	2010	Spain	Human	Nose	PRJEB13165	SAMEA103891357	ERR2533588
ERR2533589	125	2011	Spain	Human	Nose	PRJEB13165	SAMEA103891358	ERR2533589
ERR2533590	125	2010	Spain	Human	Nose	PRJEB13165	SAMEA103891359	ERR2533590
ERR2533591	5	1998	United States	Human	-	PRJEB13165	SAMEA103891360	ERR2533591
ERR2533592	5	1997	South Korea	Human	-	PRJEB13165	SAMEA103891361	ERR2533592
ERR2533593	5	2001	United States	Human	-	PRJEB13165	SAMEA103891362	ERR2533593
ERR2533595	5	2000	United States	Human	-	PRJEB13165	SAMEA103891364	ERR2533595
ERR2533596	231	2001	United States	Human	-	PRJEB13165	SAMEA103891365	ERR2533596
ERR2533597	5	-	United States	Human	-	PRJEB13165	SAMEA103891366	ERR2533597
ERR2533600	5	1997	France	Human	-	PRJEB13165	SAMEA103891369	ERR2533600
ERR2533618	5	2005	United States	Human	joint	PRJEB13165	SAMEA103891387	ERR2533618
ERR2533620	5	2005	United States	Human	Blood	PRJEB13165	SAMEA103891389	ERR2533620
ERR2533621	5	2005	United States	Human	Blood	PRJEB13165	SAMEA103891390	ERR2533621
ERR2533624	5	2006	United States	Human	pancreas	PRJEB13165	SAMEA103891393	ERR2533624
ERR2533626	5	2007	United States	Human	Bone	PRJEB13165	SAMEA103891395	ERR2533626
ERR2533629	5	2005	United States	Human	Blood	PRJEB13165	SAMEA103891398	ERR2533629
ERR2533630	105	2005	United States	Human	Blood	PRJEB13165	SAMEA103891399	ERR2533630
ERR2533631	5	2005	United States	Human	Blood	PRJEB13165	SAMEA103891400	ERR2533631
ERR2533632	5	2005	United States	Human	Blood	PRJEB13165	SAMEA103891401	ERR2533632
ERR2533634	5	2005	United States	Human	Blood	PRJEB13165	SAMEA103891403	ERR2533634
ERR2533635	5	2005	United States	Human	Blood	PRJEB13165	SAMEA103891404	ERR2533635
ERR2533636	5	2005	United States	Human	Blood	PRJEB13165	SAMEA103891405	ERR2533636
ERR2533637	105	2006	United States	Human	Blood	PRJEB13165	SAMEA103891406	ERR2533637
ERR2533638	5	2005	United States	Human	Blood	PRJEB13165	SAMEA103891407	ERR2533638
ERR2533639	840	2006	United States	Human	Blood	PRJEB13165	SAMEA103891408	ERR2533639
ERR2533640	5	2005	United States	Human	Blood	PRJEB13165	SAMEA103891410	ERR2533640
ERR2533641	105	2005	United States	Human	Blood	PRJEB13165	SAMEA103891411	ERR2533641
ERR2533642	5	2005	United States	Human	Blood	PRJEB13165	SAMEA103891412	ERR2533642
ERR2533643	632	2006	United States	Human	Bone	PRJEB13165	SAMEA103891413	ERR2533643
ERR2533648	5	2005	United States	Human	pleural fluid	PRJEB13165	SAMEA103891418	ERR2533648
ERR2533651	5	2005	United States	Human	Blood	PRJEB13165	SAMEA103891421	ERR2533651
ERR2533652	5	2005	United States	Human	abdomen	PRJEB13165	SAMEA103891422	ERR2533652
ERR2533653	5	2005	United States	Human	pleural fluid	PRJEB13165	SAMEA103891423	ERR2533653
ERR2533654	5	2005	United States	Human	Blood	PRJEB13165	SAMEA103891424	ERR2533654
ERR2533655	5	2005	United States	Human	Blood	PRJEB13165	SAMEA103891425	ERR2533655
ERR2533659	5	2005	United States	Human	Blood	PRJEB13165	SAMEA103891429	ERR2533659
ERR2533660	5	2005	United States	Human	pleural fluid	PRJEB13165	SAMEA103891430	ERR2533660
ERR2533664	840	2006	United States	Human	Blood	PRJEB13165	SAMEA103891434	ERR2533664
ERR2533665	5	2005	United States	Human	Blood	PRJEB13165	SAMEA103891435	ERR2533665
ERR2533666	105	2005	United States	Human	Blood	PRJEB13165	SAMEA103891436	ERR2533666
ERR2533667	5	2005	United States	Human	abdomen	PRJEB13165	SAMEA103891437	ERR2533667
ERR2533668	5	2005	United States	Human	Blood	PRJEB13165	SAMEA103891438	ERR2533668
ERR2533682	5	2007	United States	Human	-	PRJEB13165	SAMEA103891452	ERR2533682
ERR2533683	5	2007	United States	Human	-	PRJEB13165	SAMEA103891453	ERR2533683
ERR2533684	5	2007	United States	Human	-	PRJEB13165	SAMEA103891454	ERR2533684
ERR2533685	5	2008	United States	Human	-	PRJEB13165	SAMEA103891455	ERR2533685
ERR2533692	5	2007	United States	Human	-	PRJEB13165	SAMEA103891462	ERR2533692
ERR2533693	5	2007	United States	Human	-	PRJEB13165	SAMEA103891463	ERR2533693
ERR2533695	5	2007	United States	Human	-	PRJEB13165	SAMEA103891465	ERR2533695
ERR2533696	105	2007	United States	Human	-	PRJEB13165	SAMEA103891466	ERR2533696
ERR2533697	5	2007	United States	Human	-	PRJEB13165	SAMEA103891467	ERR2533697
ERR2533698	5	2008	United States	Human	-	PRJEB13165	SAMEA103891468	ERR2533698
ERR2533699	5	2008	United States	Human	-	PRJEB13165	SAMEA103891469	ERR2533699
ERR2533701	105	2008	United States	Human	-	PRJEB13165	SAMEA103891471	ERR2533701
ERR2533703	5	2007	United States	Human	-	PRJEB13165	SAMEA103891473	ERR2533703
ERR2533704	105	2007	United States	Human	-	PRJEB13165	SAMEA103891474	ERR2533704
ERR2533705	225	2008	United States	Human	-	PRJEB13165	SAMEA103891475	ERR2533705
ERR2533706	5	2008	United States	Human	-	PRJEB13165	SAMEA103891476	ERR2533706
ERR2533707	5	2008	United States	Human	-	PRJEB13165	SAMEA103891477	ERR2533707
ERR2533719	225	2008	United States	Human	-	PRJEB13165	SAMEA103891489	ERR2533719
ERR2533721	231	2007	United States	Human	-	PRJEB13165	SAMEA103891491	ERR2533721
ERR2533722	5	2007	United States	Human	-	PRJEB13165	SAMEA103891492	ERR2533722
ERR2533723	5	2007	United States	Human	-	PRJEB13165	SAMEA103891493	ERR2533723
ERR2533724	5	2007	United States	Human	-	PRJEB13165	SAMEA103891494	ERR2533724
ERR2533725	5	2007	United States	Human	-	PRJEB13165	SAMEA103891495	ERR2533725
ERR2533726	5	2008	United States	Human	-	PRJEB13165	SAMEA103891496	ERR2533726
ERR2533727	5	2008	United States	Human	-	PRJEB13165	SAMEA103891497	ERR2533727
ERR2533728	5	2008	United States	Human	-	PRJEB13165	SAMEA103891498	ERR2533728
ERR2533729	5	2008	United States	Human	-	PRJEB13165	SAMEA103891499	ERR2533729
ERR2533734	5	2008	United States	Human	-	PRJEB13165	SAMEA103891504	ERR2533734
ERR2533735	5	2007	United States	Human	-	PRJEB13165	SAMEA103891506	ERR2533735
ERR2533736	105	2007	United States	Human	-	PRJEB13165	SAMEA103891507	ERR2533736
ERR2533737	105	2007	United States	Human	-	PRJEB13165	SAMEA103891508	ERR2533737
ERR2533738	105	2007	United States	Human	-	PRJEB13165	SAMEA103891509	ERR2533738
ERR2533739	105	2007	United States	Human	-	PRJEB13165	SAMEA103891510	ERR2533739
ERR2533740	105	2007	United States	Human	-	PRJEB13165	SAMEA103891511	ERR2533740
ERR2533741	105	2007	United States	Human	-	PRJEB13165	SAMEA103891512	ERR2533741
ERR2533742	231	2007	United States	Human	-	PRJEB13165	SAMEA103891513	ERR2533742
ERR2533743	105	2008	United States	Human	-	PRJEB13165	SAMEA103891514	ERR2533743
ERR2533744	5	2008	United States	Human	-	PRJEB13165	SAMEA103891515	ERR2533744
ERR2533745	105	2007	United States	Human	-	PRJEB13165	SAMEA103891516	ERR2533745
ERR2533751	5	2007	United States	Human	-	PRJEB13165	SAMEA103891522	ERR2533751
ERR2533752	5	2007	United States	Human	-	PRJEB13165	SAMEA103891523	ERR2533752
ERR2533753	5	2007	United States	Human	-	PRJEB13165	SAMEA103891524	ERR2533753
ERR2533754	5	2008	United States	Human	-	PRJEB13165	SAMEA103891525	ERR2533754
ERR2533755	5	2008	United States	Human	-	PRJEB13165	SAMEA103891526	ERR2533755
ERR2533763	105	2007	United States	Human	-	PRJEB13165	SAMEA103891534	ERR2533763
ERR2533764	105	2007	United States	Human	-	PRJEB13165	SAMEA103891535	ERR2533764
ERR2533765	105	2007	United States	Human	-	PRJEB13165	SAMEA103891536	ERR2533765
ERR2533766	105	2007	United States	Human	-	PRJEB13165	SAMEA103891537	ERR2533766
ERR2533767	5	2008	United States	Human	-	PRJEB13165	SAMEA103891538	ERR2533767
ERR2639472	5	2014	United Kingdom	Human	-	PRJEB27049	SAMEA4728825	ERR2639472
ERR2639474	5	2005	United Kingdom	Human	-	PRJEB27049	SAMEA4728715	ERR2639474
ERR2639476	5	2016	United Kingdom	Human	-	PRJEB27049	SAMEA4728717	ERR2639476
ERR2639477	5	2016	United Kingdom	Human	-	PRJEB27049	SAMEA4728718	ERR2639477
ERR2639478	5	2016	United Kingdom	Human	-	PRJEB27049	SAMEA4728719	ERR2639478
ERR2639479	5	2015	United Kingdom	Human	-	PRJEB27049	SAMEA4728720	ERR2639479
ERR2639480	5	2015	United Kingdom	Human	-	PRJEB27049	SAMEA4728721	ERR2639480
ERR2639481	5	2016	United Kingdom	Human	-	PRJEB27049	SAMEA4728722	ERR2639481
ERR2639482	5	2016	United Kingdom	Human	-	PRJEB27049	SAMEA4728723	ERR2639482
ERR2639483	5	2016	United Kingdom	Human	-	PRJEB27049	SAMEA4728724	ERR2639483
ERR2639484	5	2016	United Kingdom	Human	-	PRJEB27049	SAMEA4728725	ERR2639484
ERR2639485	5	2016	United Kingdom	Human	-	PRJEB27049	SAMEA4728726	ERR2639485
ERR2639487	5	2016	United Kingdom	Human	-	PRJEB27049	SAMEA4728728	ERR2639487
ERR2639488	5	2016	United Kingdom	Human	-	PRJEB27049	SAMEA4728729	ERR2639488
ERR2639489	5	2016	United Kingdom	Human	-	PRJEB27049	SAMEA4728730	ERR2639489
ERR2639490	5	2015	United Kingdom	Human	-	PRJEB27049	SAMEA4728731	ERR2639490
ERR2639491	5	2016	United Kingdom	Human	-	PRJEB27049	SAMEA4728732	ERR2639491
ERR2639493	5	2016	United Kingdom	Human	-	PRJEB27049	SAMEA4728734	ERR2639493
ERR2639494	5	2016	United Kingdom	Human	-	PRJEB27049	SAMEA4728735	ERR2639494
ERR2639496	5	2016	United Kingdom	Human	-	PRJEB27049	SAMEA4728737	ERR2639496
ERR2639497	5	2016	United Kingdom	Human	-	PRJEB27049	SAMEA4728738	ERR2639497
ERR2639499	5	2016	United Kingdom	Human	-	PRJEB27049	SAMEA4728740	ERR2639499
ERR2639501	5	2016	United Kingdom	Human	-	PRJEB27049	SAMEA4728742	ERR2639501
ERR2639503	5	2016	United Kingdom	Human	-	PRJEB27049	SAMEA4728744	ERR2639503
ERR2639504	5	2016	United Kingdom	Human	-	PRJEB27049	SAMEA4728745	ERR2639504
ERR2639505	5	2016	United Kingdom	Human	-	PRJEB27049	SAMEA4728746	ERR2639505
ERR2639506	5	2016	United Kingdom	Human	-	PRJEB27049	SAMEA4728747	ERR2639506
ERR2639507	5	2016	United Kingdom	Human	-	PRJEB27049	SAMEA4728748	ERR2639507
ERR2639509	5	2016	United Kingdom	Human	-	PRJEB27049	SAMEA4728750	ERR2639509
ERR2639510	5	2016	United Kingdom	Human	-	PRJEB27049	SAMEA4728751	ERR2639510
ERR2639511	5	2016	United Kingdom	Human	-	PRJEB27049	SAMEA4728752	ERR2639511
ERR2639512	5	2016	United Kingdom	Human	-	PRJEB27049	SAMEA4728753	ERR2639512
ERR2639513	5	2016	United Kingdom	Human	-	PRJEB27049	SAMEA4728754	ERR2639513
ERR2639514	5	2016	United Kingdom	Human	-	PRJEB27049	SAMEA4728755	ERR2639514
ERR2639515	5	2016	United Kingdom	Human	-	PRJEB27049	SAMEA4728756	ERR2639515
ERR2639516	5	2016	United Kingdom	Human	-	PRJEB27049	SAMEA4728757	ERR2639516
ERR2639517	5	2016	United Kingdom	Human	-	PRJEB27049	SAMEA4728758	ERR2639517
ERR2639518	5	2016	United Kingdom	Human	-	PRJEB27049	SAMEA4728759	ERR2639518
ERR2639519	5	2016	United Kingdom	Human	-	PRJEB27049	SAMEA4728760	ERR2639519
ERR2639520	5	2016	United Kingdom	Human	-	PRJEB27049	SAMEA4728761	ERR2639520
ERR2639521	5	2016	United Kingdom	Human	-	PRJEB27049	SAMEA4728762	ERR2639521
ERR2639522	5	2016	United Kingdom	Human	-	PRJEB27049	SAMEA4728763	ERR2639522
ERR2639524	5	2016	United Kingdom	Human	-	PRJEB27049	SAMEA4728765	ERR2639524
ERR2639525	5	2016	United Kingdom	Human	-	PRJEB27049	SAMEA4728766	ERR2639525
ERR2639526	5	2016	United Kingdom	Human	-	PRJEB27049	SAMEA4728767	ERR2639526
ERR2639528	5	2016	United Kingdom	Human	-	PRJEB27049	SAMEA4728769	ERR2639528
ERR2639529	5	2016	United Kingdom	Human	-	PRJEB27049	SAMEA4728770	ERR2639529
ERR2639532	5	2012	United Kingdom	Human	-	PRJEB27049	SAMEA4728773	ERR2639532
ERR2639534	5	2013	United Kingdom	Human	-	PRJEB27049	SAMEA4728775	ERR2639534
ERR2639535	5	2013	United Kingdom	Human	-	PRJEB27049	SAMEA4728776	ERR2639535
ERR2639536	5	2013	United Kingdom	Human	-	PRJEB27049	SAMEA4728777	ERR2639536
ERR2639537	5	2013	United Kingdom	Human	-	PRJEB27049	SAMEA4728778	ERR2639537
ERR2639538	5	2014	United Kingdom	Human	-	PRJEB27049	SAMEA4728779	ERR2639538
ERR2639539	5	2014	United Kingdom	Human	-	PRJEB27049	SAMEA4728780	ERR2639539
ERR2639540	5	2016	United Kingdom	Human	-	PRJEB27049	SAMEA4728781	ERR2639540
ERR2639541	5	2016	United Kingdom	Human	-	PRJEB27049	SAMEA4728782	ERR2639541
ERR2639542	5	2016	United Kingdom	Human	-	PRJEB27049	SAMEA4728783	ERR2639542
ERR2639543	5	2014	Sri Lanka	Human	-	PRJEB27049	SAMEA4728784	ERR2639543
ERR2639544	5	2014	Sri Lanka	Human	-	PRJEB27049	SAMEA4728785	ERR2639544
ERR2639545	5	2014	Sri Lanka	Human	-	PRJEB27049	SAMEA4728786	ERR2639545
ERR2639546	5	2014	Sri Lanka	Human	-	PRJEB27049	SAMEA4728787	ERR2639546
ERR2639547	5	2014	Sri Lanka	Human	-	PRJEB27049	SAMEA4728788	ERR2639547
ERR2639548	5	2014	Sri Lanka	Human	-	PRJEB27049	SAMEA4728789	ERR2639548
ERR2639549	5	2014	Sri Lanka	Human	-	PRJEB27049	SAMEA4728790	ERR2639549
ERR2639550	5	2014	Sri Lanka	Human	-	PRJEB27049	SAMEA4728791	ERR2639550
ERR2639551	5	2014	Sri Lanka	Human	-	PRJEB27049	SAMEA4728792	ERR2639551
ERR2639552	5	2014	Sri Lanka	Human	-	PRJEB27049	SAMEA4728793	ERR2639552
ERR2639553	5	2014	Sri Lanka	Human	-	PRJEB27049	SAMEA4728794	ERR2639553
ERR2639554	5	2014	Sri Lanka	Human	-	PRJEB27049	SAMEA4728795	ERR2639554
ERR2639555	5	2014	Sri Lanka	Human	-	PRJEB27049	SAMEA4728796	ERR2639555
ERR2639556	5	2016	United Kingdom	Human	-	PRJEB27049	SAMEA4728797	ERR2639556
ERR2639557	5	2016	United Kingdom	Human	-	PRJEB27049	SAMEA4728798	ERR2639557
ERR2639561	5	2015	United Kingdom	Human	-	PRJEB27049	SAMEA4728802	ERR2639561
ERR2639562	5	2013	United Kingdom	Human	-	PRJEB27049	SAMEA4728803	ERR2639562
ERR2639563	5	2014	Sri Lanka	Human	-	PRJEB27049	SAMEA4728804	ERR2639563
ERR2639564	5	2014	Sri Lanka	Human	-	PRJEB27049	SAMEA4728805	ERR2639564
ERR2639565	5	2014	Sri Lanka	Human	-	PRJEB27049	SAMEA4728806	ERR2639565
ERR2639566	5	2014	Sri Lanka	Human	-	PRJEB27049	SAMEA4728807	ERR2639566
ERR2639567	5	2014	Sri Lanka	Human	-	PRJEB27049	SAMEA4728808	ERR2639567
ERR2639568	5	2014	Sri Lanka	Human	-	PRJEB27049	SAMEA4728809	ERR2639568
ERR2639569	5	2014	Sri Lanka	Human	-	PRJEB27049	SAMEA4728810	ERR2639569
ERR2639570	5	2014	Sri Lanka	Human	-	PRJEB27049	SAMEA4728811	ERR2639570
ERR2639571	5	2014	Sri Lanka	Human	-	PRJEB27049	SAMEA4728812	ERR2639571
ERR2639572	5	2014	Sri Lanka	Human	-	PRJEB27049	SAMEA4728813	ERR2639572
ERR2639573	5	2014	Sri Lanka	Human	-	PRJEB27049	SAMEA4728814	ERR2639573
ERR2639574	5	2014	Sri Lanka	Human	-	PRJEB27049	SAMEA4728815	ERR2639574
ERR2639575	5	2014	Sri Lanka	Human	-	PRJEB27049	SAMEA4728816	ERR2639575
ERR2639576	5	2014	Sri Lanka	Human	-	PRJEB27049	SAMEA4728817	ERR2639576
ERR2639577	5	2014	Sri Lanka	Human	-	PRJEB27049	SAMEA4728818	ERR2639577
ERR2639578	5	2014	Sri Lanka	Human	-	PRJEB27049	SAMEA4728819	ERR2639578
ERR2639579	5	2014	Sri Lanka	Human	-	PRJEB27049	SAMEA4728820	ERR2639579
ERR2639580	5	2014	Sri Lanka	Human	-	PRJEB27049	SAMEA4728821	ERR2639580
ERR2639581	5	2014	Sri Lanka	Human	-	PRJEB27049	SAMEA4728822	ERR2639581
ERR2639582	5	2014	Sri Lanka	Human	-	PRJEB27049	SAMEA4728823	ERR2639582
ERR2639583	5	2014	Sri Lanka	Human	-	PRJEB27049	SAMEA4728824	ERR2639583
ERR2639584	5	2011	United Kingdom	Human	-	PRJEB27049	SAMEA4728826	ERR2639584
ERR2639585	5	2013	United Kingdom	Human	-	PRJEB27049	SAMEA4728827	ERR2639585
ERR2639586	5	2013	United Kingdom	Human	-	PRJEB27049	SAMEA4728828	ERR2639586
ERR2639587	5	2013	United Kingdom	Human	-	PRJEB27049	SAMEA4728829	ERR2639587
ERR2639588	5	2013	United Kingdom	Human	-	PRJEB27049	SAMEA4728830	ERR2639588
ERR2639589	5	2013	United Kingdom	Human	-	PRJEB27049	SAMEA4728831	ERR2639589
ERR2639590	5	2013	United Kingdom	Human	-	PRJEB27049	SAMEA4728832	ERR2639590
ERR2639591	5	2011	United Kingdom	Human	-	PRJEB27049	SAMEA4728833	ERR2639591
ERR2639592	5	2011	United Kingdom	Human	-	PRJEB27049	SAMEA4728834	ERR2639592
ERR2639593	5	2011	United Kingdom	Human	-	PRJEB27049	SAMEA4728835	ERR2639593
ERR2639594	5	2011	United Kingdom	Human	-	PRJEB27049	SAMEA4728836	ERR2639594
ERR2639595	5	2015	Australia	Human	-	PRJEB27049	SAMEA4728837	ERR2639595
ERR2639597	5	2015	Australia	Human	-	PRJEB27049	SAMEA4728839	ERR2639597
ERR2639599	5	2015	Australia	Human	-	PRJEB27049	SAMEA4728841	ERR2639599
ERR2639600	5	2015	Australia	Human	-	PRJEB27049	SAMEA4728842	ERR2639600
ERR2639602	5	2015	Australia	Human	-	PRJEB27049	SAMEA4728844	ERR2639602
ERR2639603	5	2015	Australia	Human	-	PRJEB27049	SAMEA4728845	ERR2639603
ERR2639604	5	2015	Australia	Human	-	PRJEB27049	SAMEA4728846	ERR2639604
ERR2639605	5	2015	Australia	Human	-	PRJEB27049	SAMEA4728847	ERR2639605
ERR2639606	5	2015	Australia	Human	-	PRJEB27049	SAMEA4728848	ERR2639606
ERR2639608	5	2015	Australia	Human	-	PRJEB27049	SAMEA4728850	ERR2639608
ERR2695990	2659	2012	Sweden	Human	Skin	PRJEB24395	SAMEA4785472	ERR2695990
ERR2695991	2659	2012	Sweden	Cattle	Groin	PRJEB24395	SAMEA4786076	ERR2695991
ERR2695992	2659	2012	Sweden	Cattle	Bulk milk	PRJEB24395	SAMEA4786077	ERR2695992
ERR2695993	2659	2012	Sweden	Bulk Milk	Milk	PRJEB24395	SAMEA4786078	ERR2695993
ERR2695994	2659	2012	Sweden	Cattle	Milk	PRJEB24395	SAMEA4786079	ERR2695994
ERR2695995	2659	2012	Sweden	Cattle	Milk	PRJEB24395	SAMEA4786080	ERR2695995
ERR2695996	2659	2012	Sweden	Cattle	Milk	PRJEB24395	SAMEA4786081	ERR2695996
ERR2695997	2659	2012	Sweden	Cattle	Milk	PRJEB24395	SAMEA4786082	ERR2695997
ERR2695999	2659	2012	Sweden	Cattle	Milk	PRJEB24395	SAMEA4786084	ERR2695999
ERR2696000	2659	2012	Sweden	Cattle	Milk	PRJEB24395	SAMEA4786085	ERR2696000
ERR2696001	2659	2012	Sweden	Cattle	Milk	PRJEB24395	SAMEA4786086	ERR2696001
ERR2868352	5	2017	Saint Kitts and Nevis	Human	clinical sample	PRJEB29509	SAMEA5065676	ERR2868352
ERR2868354	5	2017	Saint Kitts and Nevis	Human	clinical sample	PRJEB29509	SAMEA5065678	ERR2868354
ERR2929423	5	2007	Australia	Human	Blood	PRJEB29881	SAMEA5099551	ERR2929423
ERR3012668	5	1998	United Kingdom	Human	-	PRJEB13165	SAMEA4552939	ERR3012668
ERR3012677	6	1998	United Kingdom	Human	-	PRJEB13165	SAMEA4552950	ERR3012677
ERR3012695	5	-	United Kingdom	Human	-	PRJEB13165	SAMEA4552969	ERR3012695
ERR3012699	5	-	United Kingdom	Human	-	PRJEB13165	SAMEA4552973	ERR3012699
ERR3012751	5	2005	Ireland	Human	-	PRJEB13165	SAMEA4553215	ERR3012751
ERR3012811	5	2005	Ireland	Human	-	PRJEB13165	SAMEA4553275	ERR3012811
ERR3148086	5	-	Gambia	Human	Nasopharyngeal	PRJEB31151	SAMEA5330273	ERR3148086
ERR3148092	5	-	Gambia	Human	Nasopharyngeal	PRJEB31151	SAMEA5330279	ERR3148092
ERR3148093	5	-	Gambia	Human	Nasopharyngeal	PRJEB31151	SAMEA5330280	ERR3148093
ERR3148094	5	-	Gambia	Human	Nasopharyngeal	PRJEB31151	SAMEA5330281	ERR3148094
ERR3148096	5	-	Gambia	Human	Nasopharyngeal	PRJEB31151	SAMEA5330283	ERR3148096
ERR3148097	5	-	Gambia	Human	Nasopharyngeal	PRJEB31151	SAMEA5330284	ERR3148097
ERR3148098	5	-	Gambia	Human	Nasopharyngeal	PRJEB31151	SAMEA5330285	ERR3148098
ERR3148099	5	-	Gambia	Human	Nasopharyngeal	PRJEB31151	SAMEA5330286	ERR3148099
ERR3148100	5	-	Gambia	Human	Nasopharyngeal	PRJEB31151	SAMEA5330287	ERR3148100
ERR3148101	5	-	Gambia	Human	Nasopharyngeal	PRJEB31151	SAMEA5330288	ERR3148101
ERR3148102	5	-	Gambia	Human	Nasopharyngeal	PRJEB31151	SAMEA5330289	ERR3148102
ERR3148103	5	-	Gambia	Human	Nasopharyngeal	PRJEB31151	SAMEA5330290	ERR3148103
ERR3148104	5	-	Gambia	Human	Nasopharyngeal	PRJEB31151	SAMEA5330291	ERR3148104
ERR3148105	5	-	Gambia	Human	Nasopharyngeal	PRJEB31151	SAMEA5330292	ERR3148105
ERR3148106	5	-	Gambia	Human	Nasopharyngeal	PRJEB31151	SAMEA5330293	ERR3148106
ERR3148108	5	-	Gambia	Human	Nasopharyngeal	PRJEB31151	SAMEA5330295	ERR3148108
ERR3148113	5	-	Gambia	Human	Nasopharyngeal	PRJEB31151	SAMEA5330300	ERR3148113
ERR3148114	5	-	Gambia	Human	Nasopharyngeal	PRJEB31151	SAMEA5330301	ERR3148114
ERR3148115	5	-	Gambia	Human	Nasopharyngeal	PRJEB31151	SAMEA5330302	ERR3148115
ERR3148118	5	-	Gambia	Human	Nasopharyngeal	PRJEB31151	SAMEA5330305	ERR3148118
ERR3148119	5	-	Gambia	Human	Nasopharyngeal	PRJEB31151	SAMEA5330306	ERR3148119
ERR3148120	5	-	Gambia	Human	Nasopharyngeal	PRJEB31151	SAMEA5330307	ERR3148120
ERR3148122	5	-	Gambia	Human	Nasopharyngeal	PRJEB31151	SAMEA5330309	ERR3148122
ERR3148123	5	-	Gambia	Human	Nasopharyngeal	PRJEB31151	SAMEA5330310	ERR3148123
ERR3148124	5	-	Gambia	Human	Nasopharyngeal	PRJEB31151	SAMEA5330311	ERR3148124
ERR3148125	5	-	Gambia	Human	Nasopharyngeal	PRJEB31151	SAMEA5330312	ERR3148125
ERR3148126	5	-	Gambia	Human	Nasopharyngeal	PRJEB31151	SAMEA5330313	ERR3148126
ERR3148127	5	-	Gambia	Human	Nasopharyngeal	PRJEB31151	SAMEA5330314	ERR3148127
ERR3148128	5	-	Gambia	Human	Nasopharyngeal	PRJEB31151	SAMEA5330315	ERR3148128
ERR3148129	5	-	Gambia	Human	Nasopharyngeal	PRJEB31151	SAMEA5330316	ERR3148129
ERR3148130	5	-	Gambia	Human	Nasopharyngeal	PRJEB31151	SAMEA5330317	ERR3148130
ERR3148131	5	-	Gambia	Human	Nasopharyngeal	PRJEB31151	SAMEA5330318	ERR3148131
ERR3148132	5	-	Gambia	Human	Nasopharyngeal	PRJEB31151	SAMEA5330319	ERR3148132
ERR3148133	5	-	Gambia	Human	Nasopharyngeal	PRJEB31151	SAMEA5330320	ERR3148133
ERR3148134	5	-	Gambia	Human	Nasopharyngeal	PRJEB31151	SAMEA5330321	ERR3148134
ERR3148135	5	-	Gambia	Human	Nasopharyngeal	PRJEB31151	SAMEA5330322	ERR3148135
ERR3148136	5	-	Gambia	Human	Nasopharyngeal	PRJEB31151	SAMEA5330323	ERR3148136
ERR3148137	5	-	Gambia	Human	Nasopharyngeal	PRJEB31151	SAMEA5330324	ERR3148137
ERR3148141	5	-	Gambia	Human	Nasopharyngeal	PRJEB31151	SAMEA5330328	ERR3148141
ERR3148146	5	-	Gambia	Human	Nasopharyngeal	PRJEB31151	SAMEA5330333	ERR3148146
ERR3493913	228	2009	Switzerland	-	Urine	PRJEB34139	SAMEA5886032	ERR3493913
ERR3493914	228	2009	Switzerland	-	Inguinal	PRJEB34139	SAMEA5886039	ERR3493914
ERR3493915	228	2009	Switzerland	-	Inguinal	PRJEB34139	SAMEA5886036	ERR3493915
ERR3493916	228	2010	Switzerland	-	Inguinal	PRJEB34139	SAMEA5886033	ERR3493916
ERR3494289	228	2010	Switzerland	-	Inguinal	PRJEB34139	SAMEA5886038	ERR3494289
ERR3494326	228	2010	Switzerland	-	Inguinal	PRJEB34139	SAMEA5886035	ERR3494326
ERR3494327	228	2010	Switzerland	-	Nose	PRJEB34139	SAMEA5886042	ERR3494327
ERR3494346	228	2010	Switzerland	-	Inguinal	PRJEB34139	SAMEA5886034	ERR3494346
ERR3494347	228	2010	Switzerland	-	Throat	PRJEB34139	SAMEA5886041	ERR3494347
ERR3494348	228	2010	Switzerland	-	Inguinal	PRJEB34139	SAMEA5886037	ERR3494348
ERR3494349	228	2010	Switzerland	-	Inguinal	PRJEB34139	SAMEA5886040	ERR3494349
ERR3494350	228	2010	Switzerland	-	Inguinal	PRJEB34139	SAMEA5886045	ERR3494350
ERR3494351	228	2010	Switzerland	-	Inguinal	PRJEB34139	SAMEA5886056	ERR3494351
ERR3494352	228	2010	Switzerland	-	Other clinic	PRJEB34139	SAMEA5886043	ERR3494352
ERR3494353	228	2010	Switzerland	-	Inguinal	PRJEB34139	SAMEA5886044	ERR3494353
ERR3494354	228	2010	Switzerland	-	Nose-Throat	PRJEB34139	SAMEA5886051	ERR3494354
ERR3494355	228	2010	Switzerland	-	Biological liquide	PRJEB34139	SAMEA5886048	ERR3494355
ERR3494356	228	2010	Switzerland	-	Inguinal	PRJEB34139	SAMEA5886054	ERR3494356
ERR3494357	228	2010	Switzerland	-	Inguinal	PRJEB34139	SAMEA5886046	ERR3494357
ERR3494358	228	2010	Switzerland	-	Nose-Throat	PRJEB34139	SAMEA5886047	ERR3494358
ERR3494359	228	2010	Switzerland	-	Inguinal	PRJEB34139	SAMEA5886053	ERR3494359
ERR3494360	228	2010	Switzerland	-	Inguinal	PRJEB34139	SAMEA5886049	ERR3494360
ERR3494361	228	2010	Switzerland	-	Inguinal	PRJEB34139	SAMEA5886055	ERR3494361
ERR3494362	228	2010	Switzerland	-	Nose-Throat	PRJEB34139	SAMEA5886050	ERR3494362
ERR3494363	228	2010	Switzerland	-	Wound	PRJEB34139	SAMEA5886052	ERR3494363
ERR3494365	228	2010	Switzerland	-	Throat	PRJEB34139	SAMEA5886074	ERR3494365
ERR3494366	228	2010	Switzerland	-	Wound	PRJEB34139	SAMEA5886061	ERR3494366
ERR3494367	228	2010	Switzerland	-	Inguinal	PRJEB34139	SAMEA5886057	ERR3494367
ERR3494368	228	2010	Switzerland	-	Nose	PRJEB34139	SAMEA5886066	ERR3494368
ERR3494369	228	2010	Switzerland	-	Inguinal	PRJEB34139	SAMEA5886059	ERR3494369
ERR3494370	228	2010	Switzerland	-	Other clinic	PRJEB34139	SAMEA5886070	ERR3494370
ERR3494371	228	2010	Switzerland	-	Inguinal	PRJEB34139	SAMEA5886058	ERR3494371
ERR3494613	228	2010	Switzerland	-	Urine	PRJEB34139	SAMEA5886060	ERR3494613
ERR3494614	228	2010	Switzerland	-	Inguinal	PRJEB34139	SAMEA5886067	ERR3494614
ERR3494615	228	2010	Switzerland	-	Urine	PRJEB34139	SAMEA5886062	ERR3494615
ERR3494616	228	2010	Switzerland	-	Inguinal	PRJEB34139	SAMEA5886072	ERR3494616
ERR3494617	228	2010	Switzerland	-	Wound	PRJEB34139	SAMEA5886063	ERR3494617
ERR3494618	228	2010	Switzerland	-	Nose-Throat	PRJEB34139	SAMEA5886065	ERR3494618
ERR3494619	228	2010	Switzerland	-	Nose-Throat	PRJEB34139	SAMEA5886064	ERR3494619
ERR3494777	228	2010	Switzerland	-	Inguinal	PRJEB34139	SAMEA5886069	ERR3494777
ERR3494778	228	2010	Switzerland	-	Nose	PRJEB34139	SAMEA5886068	ERR3494778
ERR3494779	228	2010	Switzerland	-	Throat	PRJEB34139	SAMEA5886073	ERR3494779
ERR3494780	228	2010	Switzerland	-	Nose-Throat	PRJEB34139	SAMEA5886071	ERR3494780
ERR3494781	228	2010	Switzerland	-	Inguinal	PRJEB34139	SAMEA5886077	ERR3494781
ERR3494787	228	2010	Switzerland	-	Nose-Throat	PRJEB34139	SAMEA5886079	ERR3494787
ERR3494788	228	2010	Switzerland	-	Abcess	PRJEB34139	SAMEA5886076	ERR3494788
ERR3494789	228	2010	Switzerland	-	Nose	PRJEB34139	SAMEA5886078	ERR3494789
ERR3494790	228	2010	Switzerland	-	Nose	PRJEB34139	SAMEA5886075	ERR3494790
ERR3494791	228	2010	Switzerland	-	Biological liquide	PRJEB34139	SAMEA5886083	ERR3494791
ERR3494792	228	2010	Switzerland	-	Throat	PRJEB34139	SAMEA5886097	ERR3494792
ERR3494793	228	2010	Switzerland	-	Wound	PRJEB34139	SAMEA5886085	ERR3494793
ERR3494794	228	2010	Switzerland	-	Throat	PRJEB34139	SAMEA5886082	ERR3494794
ERR3494795	228	2010	Switzerland	-	Nose-Inguinal	PRJEB34139	SAMEA5886080	ERR3494795
ERR3494796	228	2010	Switzerland	-	Nose-Throat	PRJEB34139	SAMEA5886081	ERR3494796
ERR3494797	228	2010	Switzerland	-	Nose-Inguinal	PRJEB34139	SAMEA5886093	ERR3494797
ERR3494798	228	2010	Switzerland	-	Inguinal	PRJEB34139	SAMEA5886089	ERR3494798
ERR3494799	228	2010	Switzerland	-	Other clinic	PRJEB34139	SAMEA5886084	ERR3494799
ERR3494800	228	2011	Switzerland	-	Wound	PRJEB34139	SAMEA5886086	ERR3494800
ERR3494801	228	2011	Switzerland	-	Nose-Throat	PRJEB34139	SAMEA5886088	ERR3494801
ERR3494802	228	2011	Switzerland	-	Throat	PRJEB34139	SAMEA5886087	ERR3494802
ERR3494803	228	2011	Switzerland	-	Other clinic	PRJEB34139	SAMEA5886094	ERR3494803
ERR3494804	228	2011	Switzerland	-	Nose-Throat	PRJEB34139	SAMEA5886091	ERR3494804
ERR3494805	228	2011	Switzerland	-	Inguinal	PRJEB34139	SAMEA5886095	ERR3494805
ERR3494806	228	2011	Switzerland	-	Inguinal	PRJEB34139	SAMEA5886090	ERR3494806
ERR3494807	228	2011	Switzerland	-	Inguinal	PRJEB34139	SAMEA5886096	ERR3494807
ERR3494808	228	2011	Switzerland	-	Urine	PRJEB34139	SAMEA5886103	ERR3494808
ERR3494809	228	2011	Switzerland	-	Nose-Throat	PRJEB34139	SAMEA5886101	ERR3494809
ERR3494810	228	2011	Switzerland	-	Nose-Inguinal	PRJEB34139	SAMEA5886092	ERR3494810
ERR3494811	228	2011	Switzerland	-	Nose-Throat	PRJEB34139	SAMEA5886098	ERR3494811
ERR3494838	228	2011	Switzerland	-	Nose-Throat	PRJEB34139	SAMEA5886100	ERR3494838
ERR3494839	228	2011	Switzerland	-	Inguinal	PRJEB34139	SAMEA5886113	ERR3494839
ERR3494840	228	2011	Switzerland	-	Urine	PRJEB34139	SAMEA5886106	ERR3494840
ERR3494842	228	2011	Switzerland	-	Nose-Throat-Inguinal	PRJEB34139	SAMEA5886102	ERR3494842
ERR3494843	228	2011	Switzerland	-	Nose-Throat-Inguinal	PRJEB34139	SAMEA5886107	ERR3494843
ERR3494844	228	2011	Switzerland	-	Nose-Throat-Inguinal	PRJEB34139	SAMEA5886099	ERR3494844
ERR3494845	228	2011	Switzerland	-	Nose-Throat-Inguinal	PRJEB34139	SAMEA5886104	ERR3494845
ERR3494846	228	2011	Switzerland	-	Nose-Throat-Inguinal	PRJEB34139	SAMEA5886109	ERR3494846
ERR3494847	228	2011	Switzerland	-	Nose-Throat-Inguinal	PRJEB34139	SAMEA5886105	ERR3494847
ERR3494848	228	2011	Switzerland	-	Nose-Throat-Inguinal	PRJEB34139	SAMEA5886110	ERR3494848
ERR3494849	228	2011	Switzerland	-	Nose-Throat-Inguinal	PRJEB34139	SAMEA5886111	ERR3494849
ERR3494850	228	2011	Switzerland	-	Nose-Throat-Inguinal	PRJEB34139	SAMEA5886108	ERR3494850
ERR3494851	228	2011	Switzerland	-	Wound	PRJEB34139	SAMEA5886116	ERR3494851
ERR3494852	228	2011	Switzerland	-	Sputum	PRJEB34139	SAMEA5886112	ERR3494852
ERR3494853	228	2012	Switzerland	-	Nose-Throat-Inguinal	PRJEB34139	SAMEA5886126	ERR3494853
ERR3494854	228	2012	Switzerland	-	Nose-Throat-Inguinal	PRJEB34139	SAMEA5886119	ERR3494854
ERR3494855	228	2012	Switzerland	-	Nose-Throat-Inguinal	PRJEB34139	SAMEA5886114	ERR3494855
ERR3494856	228	2012	Switzerland	-	Nose-Throat-Inguinal	PRJEB34139	SAMEA5886115	ERR3494856
ERR3494925	228	2012	Switzerland	-	Blood	PRJEB34139	SAMEA5886120	ERR3494925
ERR3494926	228	2012	Switzerland	-	Nose-Throat-Inguinal	PRJEB34139	SAMEA5886125	ERR3494926
ERR3494927	228	2012	Switzerland	-	Nose-Throat-Inguinal	PRJEB34139	SAMEA5886117	ERR3494927
ERR3494928	228	2012	Switzerland	-	Nose-Throat-Inguinal	PRJEB34139	SAMEA5886128	ERR3494928
ERR3494929	228	2012	Switzerland	-	Wound	PRJEB34139	SAMEA5886129	ERR3494929
ERR3494930	228	2012	Switzerland	-	Nose-Throat-Inguinal	PRJEB34139	SAMEA5886118	ERR3494930
ERR3494931	228	2012	Switzerland	-	Nose-Throat-Inguinal	PRJEB34139	SAMEA5886122	ERR3494931
ERR3494933	228	2012	Switzerland	-	Nose-Throat-Inguinal	PRJEB34139	SAMEA5886135	ERR3494933
ERR3494934	228	2012	Switzerland	-	Nose-Throat-Inguinal	PRJEB34139	SAMEA5886121	ERR3494934
ERR3494935	228	2012	Switzerland	-	Nose-Throat-Inguinal	PRJEB34139	SAMEA5886124	ERR3494935
ERR3494936	228	2012	Switzerland	-	Nose-Throat-Inguinal	PRJEB34139	SAMEA5886123	ERR3494936
ERR3494937	228	2012	Switzerland	-	Nose-Throat-Inguinal	PRJEB34139	SAMEA5886156	ERR3494937
ERR3494938	228	2012	Switzerland	-	Nose-Throat-Inguinal	PRJEB34139	SAMEA5886146	ERR3494938
ERR3494939	228	2012	Switzerland	-	Nose-Throat-Inguinal	PRJEB34139	SAMEA5886130	ERR3494939
ERR3494940	228	2012	Switzerland	-	Nose-Throat-Inguinal	PRJEB34139	SAMEA5886127	ERR3494940
ERR3494941	228	2012	Switzerland	-	Urine	PRJEB34139	SAMEA5886131	ERR3494941
ERR3494942	228	2012	Switzerland	-	Nose-Throat-Inguinal	PRJEB34139	SAMEA5886138	ERR3494942
ERR3494978	228	2012	Switzerland	-	Sputum	PRJEB34139	SAMEA5886133	ERR3494978
ERR3494979	228	2008	Switzerland	-	Sputum	PRJEB34139	SAMEA5886132	ERR3494979
ERR3494980	228	2008	Switzerland	-	Blood	PRJEB34139	SAMEA5886134	ERR3494980
ERR3494981	228	2008	Switzerland	-	Blood	PRJEB34139	SAMEA5886136	ERR3494981
ERR3494982	228	2007	Switzerland	-	Nose	PRJEB34139	SAMEA5886143	ERR3494982
ERR3494983	228	2008	Switzerland	-	Throat	PRJEB34139	SAMEA5886137	ERR3494983
ERR3494984	228	2008	Switzerland	-	Throat	PRJEB34139	SAMEA5886139	ERR3494984
ERR3494985	228	2008	Switzerland	-	Throat	PRJEB34139	SAMEA5886142	ERR3494985
ERR3494986	228	2008	Switzerland	-	Nose	PRJEB34139	SAMEA5886145	ERR3494986
ERR3495006	228	2008	Switzerland	-	Throat	PRJEB34139	SAMEA5886140	ERR3495006
ERR3495007	228	2008	Switzerland	-	Wound	PRJEB34139	SAMEA5886141	ERR3495007
ERR3495008	228	2008	Switzerland	-	Throat	PRJEB34139	SAMEA5886147	ERR3495008
ERR3495009	228	2008	Switzerland	-	Nose	PRJEB34139	SAMEA5886149	ERR3495009
ERR3495010	228	2008	Switzerland	-	BAL	PRJEB34139	SAMEA5886144	ERR3495010
ERR3497190	228	2008	Switzerland	-	Nose	PRJEB34139	SAMEA5886152	ERR3497190
ERR3497192	228	2008	Switzerland	-	Wound	PRJEB34139	SAMEA5886150	ERR3497192
ERR3497201	228	2008	Switzerland	-	Inguinal	PRJEB34139	SAMEA5886153	ERR3497201
ERR3497202	228	2008	Switzerland	-	Inguinal	PRJEB34139	SAMEA5886154	ERR3497202
ERR3497203	228	2008	Switzerland	-	Inguinal	PRJEB34139	SAMEA5886151	ERR3497203
ERR3497291	228	2008	Switzerland	-	Inguinal	PRJEB34139	SAMEA5886157	ERR3497291
ERR3497292	228	2008	Switzerland	-	Throat	PRJEB34139	SAMEA5886155	ERR3497292
ERR3497293	228	2008	Switzerland	-	Nose	PRJEB34139	SAMEA5886158	ERR3497293
ERR3497294	111	2008	Switzerland	-	Nose-Throat	PRJEB34139	SAMEA5886159	ERR3497294
ERR3497771	228	2008	Switzerland	-	Inguinal	PRJEB34139	SAMEA5886160	ERR3497771
ERR3497772	228	2008	Switzerland	-	Nose-Throat	PRJEB34139	SAMEA5886165	ERR3497772
ERR3497773	228	2008	Switzerland	-	Wound	PRJEB34139	SAMEA5886164	ERR3497773
ERR3497777	228	2008	Switzerland	-	Inguinal	PRJEB34139	SAMEA5886172	ERR3497777
ERR3497778	228	2008	Switzerland	-	Nose	PRJEB34139	SAMEA5886161	ERR3497778
ERR3497779	228	2008	Switzerland	-	Sputum	PRJEB34139	SAMEA5886163	ERR3497779
ERR3497780	228	2008	Switzerland	-	Wound	PRJEB34139	SAMEA5886180	ERR3497780
ERR3497782	228	2008	Switzerland	-	Throat	PRJEB34139	SAMEA5886166	ERR3497782
ERR3497784	228	2008	Switzerland	-	Wound	PRJEB34139	SAMEA5886167	ERR3497784
ERR3497785	228	2008	Switzerland	-	Other clinic	PRJEB34139	SAMEA5886168	ERR3497785
ERR3497786	228	2008	Switzerland	-	Nose-Throat	PRJEB34139	SAMEA5886185	ERR3497786
ERR3497787	228	2008	Switzerland	-	Nose-Throat	PRJEB34139	SAMEA5886171	ERR3497787
ERR3497788	228	2008	Switzerland	-	Endotrracheal secretion	PRJEB34139	SAMEA5886170	ERR3497788
ERR3497789	228	2008	Switzerland	-	Inguinal	PRJEB34139	SAMEA5886169	ERR3497789
ERR3497790	228	2008	Switzerland	-	Wound	PRJEB34139	SAMEA5886178	ERR3497790
ERR3497795	228	2008	Switzerland	-	Nose-Throat	PRJEB34139	SAMEA5886174	ERR3497795
ERR3497913	228	2008	Switzerland	-	Inguinal	PRJEB34139	SAMEA5886184	ERR3497913
ERR3497914	228	2008	Switzerland	-	Inguinal	PRJEB34139	SAMEA5886173	ERR3497914
ERR3497915	228	2008	Switzerland	-	Other clinic	PRJEB34139	SAMEA5886176	ERR3497915
ERR3497916	228	2008	Switzerland	-	Nose	PRJEB34139	SAMEA5886181	ERR3497916
ERR3497917	228	2008	Switzerland	-	Inguinal	PRJEB34139	SAMEA5886175	ERR3497917
ERR3497918	228	2008	Switzerland	-	Throat	PRJEB34139	SAMEA5886177	ERR3497918
ERR3498169	228	2008	Switzerland	-	Nose	PRJEB34139	SAMEA5886179	ERR3498169
ERR3498170	228	2008	Switzerland	-	Blood	PRJEB34139	SAMEA5886187	ERR3498170
ERR3498227	228	2008	Switzerland	-	Nose	PRJEB34139	SAMEA5886195	ERR3498227
ERR3498228	228	2008	Switzerland	-	Wound	PRJEB34139	SAMEA5886192	ERR3498228
ERR3498229	228	2008	Switzerland	-	Nose-Throat	PRJEB34139	SAMEA5886183	ERR3498229
ERR3498230	228	2008	Switzerland	-	Nose	PRJEB34139	SAMEA5886182	ERR3498230
ERR3498231	228	2008	Switzerland	-	Vaginal	PRJEB34139	SAMEA5886196	ERR3498231
ERR3498232	228	2008	Switzerland	-	Nose	PRJEB34139	SAMEA5886189	ERR3498232
ERR3498233	228	2008	Switzerland	-	Nose-Throat	PRJEB34139	SAMEA5886186	ERR3498233
ERR3498234	228	2008	Switzerland	-	Nose	PRJEB34139	SAMEA5886188	ERR3498234
ERR3498235	228	2008	Switzerland	-	Sputum	PRJEB34139	SAMEA5886190	ERR3498235
ERR3498236	228	2008	Switzerland	-	Nose-Throat	PRJEB34139	SAMEA5886191	ERR3498236
ERR3498237	228	2008	Switzerland	-	Wound	PRJEB34139	SAMEA5886194	ERR3498237
ERR3498238	228	2008	Switzerland	-	Inguinal	PRJEB34139	SAMEA5886206	ERR3498238
ERR3498239	228	2008	Switzerland	-	Urine	PRJEB34139	SAMEA5886193	ERR3498239
ERR3498240	228	2008	Switzerland	-	Inguinal	PRJEB34139	SAMEA5886205	ERR3498240
ERR3498241	228	2008	Switzerland	-	Nose	PRJEB34139	SAMEA5886199	ERR3498241
ERR3498242	228	2008	Switzerland	-	BAL	PRJEB34139	SAMEA5886204	ERR3498242
ERR3498243	228	2008	Switzerland	-	Nose	PRJEB34139	SAMEA5886202	ERR3498243
ERR3498244	228	2008	Switzerland	-	Inguinal	PRJEB34139	SAMEA5886197	ERR3498244
ERR3498245	228	2008	Switzerland	-	Nose-Throat	PRJEB34139	SAMEA5886198	ERR3498245
ERR3498246	228	2008	Switzerland	-	Inguinal	PRJEB34139	SAMEA5886203	ERR3498246
ERR3498901	228	2009	Switzerland	-	Abcess	PRJEB34139	SAMEA5886201	ERR3498901
ERR3498902	228	2007	Switzerland	-	Abcess	PRJEB34139	SAMEA5886200	ERR3498902
ERR3498903	228	2008	Switzerland	-	Nose-Throat	PRJEB34139	SAMEA5886208	ERR3498903
ERR3498904	228	2008	Switzerland	-	Wound	PRJEB34139	SAMEA5886212	ERR3498904
ERR3498905	228	2008	Switzerland	-	Throat	PRJEB34139	SAMEA5886211	ERR3498905
ERR3498906	228	2008	Switzerland	-	Blood	PRJEB34139	SAMEA5886215	ERR3498906
ERR3498907	228	2008	Switzerland	-	Nose-Throat	PRJEB34139	SAMEA5886231	ERR3498907
ERR3498908	228	2008	Switzerland	-	Inguinal	PRJEB34139	SAMEA5886218	ERR3498908
ERR3498909	228	2009	Switzerland	-	Wound	PRJEB34139	SAMEA5886207	ERR3498909
ERR3498910	228	2009	Switzerland	-	Nose-Throat	PRJEB34139	SAMEA5886210	ERR3498910
ERR3498911	228	2009	Switzerland	-	Nose-Throat	PRJEB34139	SAMEA5886209	ERR3498911
ERR3498912	228	2009	Switzerland	-	Wound	PRJEB34139	SAMEA5886217	ERR3498912
ERR3498913	228	2009	Switzerland	-	Nose-Throat	PRJEB34139	SAMEA5886213	ERR3498913
ERR3498914	228	2009	Switzerland	-	Inguinal	PRJEB34139	SAMEA5886221	ERR3498914
ERR3498915	228	2009	Switzerland	-	Nose	PRJEB34139	SAMEA5886220	ERR3498915
ERR3498916	228	2009	Switzerland	-	Nose	PRJEB34139	SAMEA5886214	ERR3498916
ERR3498917	228	2009	Switzerland	-	Inguinal	PRJEB34139	SAMEA5886224	ERR3498917
ERR3498918	228	2009	Switzerland	-	Wound	PRJEB34139	SAMEA5886222	ERR3498918
ERR3498919	228	2009	Switzerland	-	Inguinal	PRJEB34139	SAMEA5886229	ERR3498919
ERR3498920	228	2009	Switzerland	-	Nose-Throat	PRJEB34139	SAMEA5886219	ERR3498920
ERR3498922	228	2009	Switzerland	-	Inguinal	PRJEB34139	SAMEA5886223	ERR3498922
ERR3498923	228	2009	Switzerland	-	Wound	PRJEB34139	SAMEA5886226	ERR3498923
ERR3498924	228	2009	Switzerland	-	Inguinal	PRJEB34139	SAMEA5886216	ERR3498924
ERR3498925	228	2009	Switzerland	-	Nose	PRJEB34139	SAMEA5886227	ERR3498925
ERR3498926	228	2009	Switzerland	-	Throat	PRJEB34139	SAMEA5886233	ERR3498926
ERR3498927	228	2009	Switzerland	-	Throat	PRJEB34139	SAMEA5886228	ERR3498927
ERR3498928	228	2009	Switzerland	-	Nose-Throat	PRJEB34139	SAMEA5886230	ERR3498928
ERR3498929	228	2009	Switzerland	-	Abcess	PRJEB34139	SAMEA5886232	ERR3498929
ERR3498932	228	2009	Switzerland	-	Inguinal	PRJEB34139	SAMEA5886236	ERR3498932
ERR3498933	228	2009	Switzerland	-	Nose	PRJEB34139	SAMEA5886240	ERR3498933
ERR3498937	228	2009	Switzerland	-	Inguinal	PRJEB34139	SAMEA5886245	ERR3498937
ERR3498940	228	2009	Switzerland	-	Urine	PRJEB34139	SAMEA5886252	ERR3498940
ERR3498941	228	2009	Switzerland	-	Throat	PRJEB34139	SAMEA5886250	ERR3498941
ERR3498942	228	2009	Switzerland	-	Other clinic	PRJEB34139	SAMEA5886234	ERR3498942
ERR3498943	228	2009	Switzerland	-	Nose	PRJEB34139	SAMEA5886237	ERR3498943
ERR3498944	228	2009	Switzerland	-	Nose-Throat	PRJEB34139	SAMEA5886235	ERR3498944
ERR3498945	228	2009	Switzerland	-	Nose	PRJEB34139	SAMEA5886239	ERR3498945
ERR3498946	228	2009	Switzerland	-	Nose-Throat	PRJEB34139	SAMEA5886238	ERR3498946
ERR3498947	228	2009	Switzerland	-	Nose	PRJEB34139	SAMEA5886249	ERR3498947
ERR3498948	228	2009	Switzerland	-	Nose	PRJEB34139	SAMEA5886241	ERR3498948
ERR3498949	228	2009	Switzerland	-	Nose	PRJEB34139	SAMEA5886242	ERR3498949
ERR3498950	228	2009	Switzerland	-	Throat	PRJEB34139	SAMEA5886243	ERR3498950
ERR3498951	228	2009	Switzerland	-	Wound	PRJEB34139	SAMEA5886247	ERR3498951
ERR3498952	228	2009	Switzerland	-	Wound	PRJEB34139	SAMEA5886246	ERR3498952
ERR3498953	228	2009	Switzerland	-	Nose	PRJEB34139	SAMEA5886248	ERR3498953
ERR3498954	228	2009	Switzerland	-	Nose-Throat	PRJEB34139	SAMEA5886251	ERR3498954
ERR3498956	228	2009	Switzerland	-	Inguinal	PRJEB34139	SAMEA5886258	ERR3498956
ERR3498957	228	2009	Switzerland	-	Other clinic	PRJEB34139	SAMEA5886259	ERR3498957
ERR3498958	228	2009	Switzerland	-	Inguinal	PRJEB34139	SAMEA5886253	ERR3498958
ERR3498970	228	2009	Switzerland	-	Nose-Throat	PRJEB34139	SAMEA5886254	ERR3498970
ERR3498971	228	2009	Switzerland	-	Throat	PRJEB34139	SAMEA5886257	ERR3498971
ERR3498972	228	2009	Switzerland	-	Inguinal	PRJEB34139	SAMEA5886256	ERR3498972
ERR3498973	228	2009	Switzerland	-	Nose-Throat	PRJEB34139	SAMEA5886255	ERR3498973
ERR3623532	228	2006	Austria	-	Blood	PRJEB34863	SAMEA6125667	ERR3623532
ERR3623533	228	2006	Austria	-	Blood	PRJEB34863	SAMEA6125663	ERR3623533
ERR3623534	228	2006	Austria	-	Blood	PRJEB34863	SAMEA6125670	ERR3623534
ERR3623535	228	2006	Austria	-	Blood	PRJEB34863	SAMEA6125666	ERR3623535
ERR3623536	228	2006	Austria	-	Blood	PRJEB34863	SAMEA6125669	ERR3623536
ERR3623537	228	2007	Austria	-	Blood	PRJEB34863	SAMEA6125673	ERR3623537
ERR3623538	228	2007	Austria	-	Blood	PRJEB34863	SAMEA6125664	ERR3623538
ERR3623539	228	2002	Belgium	-	-	PRJEB34863	SAMEA6125665	ERR3623539
ERR3623540	228	2002	Belgium	-	-	PRJEB34863	SAMEA6125672	ERR3623540
ERR3623541	228	2002	Belgium	-	-	PRJEB34863	SAMEA6125677	ERR3623541
ERR3623542	228	2002	Belgium	-	-	PRJEB34863	SAMEA6125674	ERR3623542
ERR3623543	228	2002	Belgium	-	-	PRJEB34863	SAMEA6125671	ERR3623543
ERR3623544	228	2002	Belgium	-	-	PRJEB34863	SAMEA6125679	ERR3623544
ERR3623545	228	2002	Belgium	-	-	PRJEB34863	SAMEA6125675	ERR3623545
ERR3623546	228	2002	Belgium	-	-	PRJEB34863	SAMEA6125686	ERR3623546
ERR3623547	228	2002	Belgium	-	-	PRJEB34863	SAMEA6125692	ERR3623547
ERR3623548	228	2002	Belgium	-	-	PRJEB34863	SAMEA6125681	ERR3623548
ERR3623549	228	2002	Belgium	-	-	PRJEB34863	SAMEA6125676	ERR3623549
ERR3623550	228	2007	Bulgaria	-	Blood	PRJEB34863	SAMEA6125678	ERR3623550
ERR3623551	111	2011	Czech Republic	-	Blood	PRJEB34863	SAMEA6125680	ERR3623551
ERR3623552	111	2007	Germany	-	Blood	PRJEB34863	SAMEA6125682	ERR3623552
ERR3623553	228	1997	Germany	-	-	PRJEB34863	SAMEA6125685	ERR3623553
ERR3623554	228	1997	Germany	-	-	PRJEB34863	SAMEA6125690	ERR3623554
ERR3623555	228	1997	Germany	-	-	PRJEB34863	SAMEA6125684	ERR3623555
ERR3623556	228	1997	Germany	-	-	PRJEB34863	SAMEA6125693	ERR3623556
ERR3623557	228	1999	Germany	-	-	PRJEB34863	SAMEA6125683	ERR3623557
ERR3623558	228	2002	Germany	-	-	PRJEB34863	SAMEA6125688	ERR3623558
ERR3623559	228	2004	Germany	-	-	PRJEB34863	SAMEA6125689	ERR3623559
ERR3623560	228	2005	Germany	-	-	PRJEB34863	SAMEA6125687	ERR3623560
ERR3623561	111	2005	Germany	-	-	PRJEB34863	SAMEA6125696	ERR3623561
ERR3623562	228	2006	Germany	-	-	PRJEB34863	SAMEA6125697	ERR3623562
ERR3623563	228	2006	Germany	-	-	PRJEB34863	SAMEA6125694	ERR3623563
ERR3623564	228	2006	Germany	-	-	PRJEB34863	SAMEA6125695	ERR3623564
ERR3623565	228	2006	Germany	-	-	PRJEB34863	SAMEA6125702	ERR3623565
ERR3623566	228	2006	Germany	-	-	PRJEB34863	SAMEA6125705	ERR3623566
ERR3623567	228	2006	Germany	-	-	PRJEB34863	SAMEA6125701	ERR3623567
ERR3623568	111	2006	Germany	-	-	PRJEB34863	SAMEA6125706	ERR3623568
ERR3623569	111	2006	Germany	-	-	PRJEB34863	SAMEA6125698	ERR3623569
ERR3623570	111	2006	Germany	-	-	PRJEB34863	SAMEA6125699	ERR3623570
ERR3623571	111	2006	Germany	-	-	PRJEB34863	SAMEA6125707	ERR3623571
ERR3623572	111	2006	Germany	-	-	PRJEB34863	SAMEA6125700	ERR3623572
ERR3623573	228	2007	Germany	-	-	PRJEB34863	SAMEA6125704	ERR3623573
ERR3623574	111	2007	Germany	-	-	PRJEB34863	SAMEA6125748	ERR3623574
ERR3623575	111	2007	Germany	-	-	PRJEB34863	SAMEA6125703	ERR3623575
ERR3623576	228	2008	Germany	-	-	PRJEB34863	SAMEA6125710	ERR3623576
ERR3623577	228	2008	Germany	-	-	PRJEB34863	SAMEA6125738	ERR3623577
ERR3623578	228	2008	Germany	-	-	PRJEB34863	SAMEA6125709	ERR3623578
ERR3623579	228	2010	Germany	-	-	PRJEB34863	SAMEA6125708	ERR3623579
ERR3623580	111	2011	Germany	-	-	PRJEB34863	SAMEA6125715	ERR3623580
ERR3623581	111	2012	Germany	-	-	PRJEB34863	SAMEA6125711	ERR3623581
ERR3623582	228	2007	Spain	-	Blood	PRJEB34863	SAMEA6125716	ERR3623582
ERR3623583	228	2006	Finland	-	Blood	PRJEB34863	SAMEA6125714	ERR3623583
ERR3623584	228	1999	Switzerland	-	Nose	PRJEB34863	SAMEA6125712	ERR3623584
ERR3623585	228	1999	Switzerland	-	Urine	PRJEB34863	SAMEA6125713	ERR3623585
ERR3623586	228	1999	Switzerland	-	Urine	PRJEB34863	SAMEA6125718	ERR3623586
ERR3623587	228	1999	Switzerland	-	Wound	PRJEB34863	SAMEA6125721	ERR3623587
ERR3623588	228	1999	Switzerland	-	Urine	PRJEB34863	SAMEA6125725	ERR3623588
ERR3623589	228	1999	Switzerland	-	Wound	PRJEB34863	SAMEA6125719	ERR3623589
ERR3623590	228	1999	Switzerland	-	Urine	PRJEB34863	SAMEA6125717	ERR3623590
ERR3623591	228	1999	Switzerland	-	Expectoration	PRJEB34863	SAMEA6125720	ERR3623591
ERR3623592	228	1999	Switzerland	-	Tracheal aspirat	PRJEB34863	SAMEA6125733	ERR3623592
ERR3623593	228	2000	Switzerland	-	-	PRJEB34863	SAMEA6125726	ERR3623593
ERR3623594	228	2000	Switzerland	-	Wound	PRJEB34863	SAMEA6125724	ERR3623594
ERR3623595	228	2000	Switzerland	-	Expectoration	PRJEB34863	SAMEA6125727	ERR3623595
ERR3623596	228	2000	Switzerland	-	Nose	PRJEB34863	SAMEA6125723	ERR3623596
ERR3623597	228	2000	Switzerland	-	Inguinal	PRJEB34863	SAMEA6125722	ERR3623597
ERR3623598	228	2000	Switzerland	-	Wound	PRJEB34863	SAMEA6125734	ERR3623598
ERR3623599	228	2000	Switzerland	-	-	PRJEB34863	SAMEA6125728	ERR3623599
ERR3623600	228	2000	Switzerland	-	-	PRJEB34863	SAMEA6125730	ERR3623600
ERR3623601	228	2001	Switzerland	-	Nose	PRJEB34863	SAMEA6125729	ERR3623601
ERR3623602	228	2001	Switzerland	-	Nose	PRJEB34863	SAMEA6125732	ERR3623602
ERR3623603	228	2001	Switzerland	-	Wound	PRJEB34863	SAMEA6125731	ERR3623603
ERR3623604	228	2001	Switzerland	-	Nose	PRJEB34863	SAMEA6125736	ERR3623604
ERR3623605	228	2001	Switzerland	-	Nose	PRJEB34863	SAMEA6125737	ERR3623605
ERR3623606	228	2001	Switzerland	-	Urine	PRJEB34863	SAMEA6125740	ERR3623606
ERR3623607	228	2001	Switzerland	-	Wound	PRJEB34863	SAMEA6125744	ERR3623607
ERR3623608	228	2001	Switzerland	-	Nose	PRJEB34863	SAMEA6125745	ERR3623608
ERR3623609	228	2001	Switzerland	-	Urine	PRJEB34863	SAMEA6125742	ERR3623609
ERR3623610	228	2002	Switzerland	-	-	PRJEB34863	SAMEA6125741	ERR3623610
ERR3623611	228	2002	Switzerland	-	Urine	PRJEB34863	SAMEA6125743	ERR3623611
ERR3623612	228	2002	Switzerland	-	Urine	PRJEB34863	SAMEA6125763	ERR3623612
ERR3623613	228	2002	Switzerland	-	Tracheal aspirat	PRJEB34863	SAMEA6125750	ERR3623613
ERR3623614	228	2002	Switzerland	-	Wound	PRJEB34863	SAMEA6125757	ERR3623614
ERR3623615	228	2002	Switzerland	-	-	PRJEB34863	SAMEA6125747	ERR3623615
ERR3623616	228	2002	Switzerland	-	-	PRJEB34863	SAMEA6125746	ERR3623616
ERR3623617	228	2002	Switzerland	-	Nose	PRJEB34863	SAMEA6125749	ERR3623617
ERR3623618	228	2003	Switzerland	-	Inguinal	PRJEB34863	SAMEA6125755	ERR3623618
ERR3623619	228	2003	Switzerland	-	Inguinal	PRJEB34863	SAMEA6125751	ERR3623619
ERR3623620	228	2003	Switzerland	-	Urine	PRJEB34863	SAMEA6125752	ERR3623620
ERR3623621	228	2003	Switzerland	-	Wound	PRJEB34863	SAMEA6125753	ERR3623621
ERR3623622	228	2003	Switzerland	-	Urine	PRJEB34863	SAMEA6125754	ERR3623622
ERR3623623	228	2003	Switzerland	-	Urine	PRJEB34863	SAMEA6125756	ERR3623623
ERR3623624	228	2003	Switzerland	-	Urine	PRJEB34863	SAMEA6125759	ERR3623624
ERR3623625	228	2003	Switzerland	-	Wound	PRJEB34863	SAMEA6125770	ERR3623625
ERR3623626	228	2003	Switzerland	-	Wound	PRJEB34863	SAMEA6125758	ERR3623626
ERR3623627	228	2003	Switzerland	-	-	PRJEB34863	SAMEA6125760	ERR3623627
ERR3623628	228	2004	Switzerland	-	Wound	PRJEB34863	SAMEA6125761	ERR3623628
ERR3623629	228	2004	Switzerland	-	Urine	PRJEB34863	SAMEA6125765	ERR3623629
ERR3623630	228	2004	Switzerland	-	Wound	PRJEB34863	SAMEA6125762	ERR3623630
ERR3623696	228	2004	Switzerland	-	Urine	PRJEB34863	SAMEA6125764	ERR3623696
ERR3623697	228	2004	Switzerland	-	Wound	PRJEB34863	SAMEA6125816	ERR3623697
ERR3623698	228	2004	Switzerland	-	Urine	PRJEB34863	SAMEA6125767	ERR3623698
ERR3623699	228	2004	Switzerland	-	Urine	PRJEB34863	SAMEA6125775	ERR3623699
ERR3623700	228	2004	Switzerland	-	Wound	PRJEB34863	SAMEA6125766	ERR3623700
ERR3623701	228	2004	Switzerland	-	Urine	PRJEB34863	SAMEA6125768	ERR3623701
ERR3623702	228	2005	Switzerland	-	Wound	PRJEB34863	SAMEA6125769	ERR3623702
ERR3623703	228	2005	Switzerland	-	Wound	PRJEB34863	SAMEA6125771	ERR3623703
ERR3623704	228	2005	Switzerland	-	Wound	PRJEB34863	SAMEA6125772	ERR3623704
ERR3623705	228	2005	Switzerland	-	Wound	PRJEB34863	SAMEA6125779	ERR3623705
ERR3623706	228	2005	Switzerland	-	Wound	PRJEB34863	SAMEA6125773	ERR3623706
ERR3623707	228	2005	Switzerland	-	Wound	PRJEB34863	SAMEA6125774	ERR3623707
ERR3623708	228	2005	Switzerland	-	Wound	PRJEB34863	SAMEA6125777	ERR3623708
ERR3623709	228	2005	Switzerland	-	Wound	PRJEB34863	SAMEA6125776	ERR3623709
ERR3623710	228	2005	Switzerland	-	Wound	PRJEB34863	SAMEA6125784	ERR3623710
ERR3623711	228	2005	Switzerland	-	Wound	PRJEB34863	SAMEA6125778	ERR3623711
ERR3623712	228	2006	Switzerland	-	-	PRJEB34863	SAMEA6125783	ERR3623712
ERR3623713	228	2006	Switzerland	-	Wound	PRJEB34863	SAMEA6125781	ERR3623713
ERR3623714	228	2006	Switzerland	-	-	PRJEB34863	SAMEA6125789	ERR3623714
ERR3623715	228	2006	Switzerland	-	-	PRJEB34863	SAMEA6125780	ERR3623715
ERR3623716	228	2006	Switzerland	-	Wound	PRJEB34863	SAMEA6125782	ERR3623716
ERR3623718	228	2007	Switzerland	-	-	PRJEB34863	SAMEA6125817	ERR3623718
ERR3623719	228	2007	Switzerland	-	Expectoration	PRJEB34863	SAMEA6125808	ERR3623719
ERR3623721	228	2007	Switzerland	-	-	PRJEB34863	SAMEA6125786	ERR3623721
ERR3623722	228	2007	Switzerland	-	-	PRJEB34863	SAMEA6125788	ERR3623722
ERR3623723	228	2007	Switzerland	-	Wound	PRJEB34863	SAMEA6125785	ERR3623723
ERR3623724	228	2007	Switzerland	-	-	PRJEB34863	SAMEA6125790	ERR3623724
ERR3623725	228	2007	Switzerland	-	-	PRJEB34863	SAMEA6125791	ERR3623725
ERR3623726	228	2008	Switzerland	-	Wound	PRJEB34863	SAMEA6125796	ERR3623726
ERR3623727	228	2008	Switzerland	-	-	PRJEB34863	SAMEA6125792	ERR3623727
ERR3623728	228	2008	Switzerland	-	-	PRJEB34863	SAMEA6125794	ERR3623728
ERR3623729	228	2008	Switzerland	-	-	PRJEB34863	SAMEA6125793	ERR3623729
ERR3623730	228	2008	Switzerland	-	Wound	PRJEB34863	SAMEA6125800	ERR3623730
ERR3623731	228	2008	Switzerland	-	-	PRJEB34863	SAMEA6125797	ERR3623731
ERR3623732	228	2008	Switzerland	-	Urine	PRJEB34863	SAMEA6125795	ERR3623732
ERR3623733	228	2008	Switzerland	-	-	PRJEB34863	SAMEA6125798	ERR3623733
ERR3623734	228	2008	Switzerland	-	-	PRJEB34863	SAMEA6125804	ERR3623734
ERR3623735	228	2009	Switzerland	-	-	PRJEB34863	SAMEA6125842	ERR3623735
ERR3623736	228	2009	Switzerland	-	-	PRJEB34863	SAMEA6125799	ERR3623736
ERR3623737	228	2009	Switzerland	-	-	PRJEB34863	SAMEA6125801	ERR3623737
ERR3623738	228	2009	Switzerland	-	-	PRJEB34863	SAMEA6125802	ERR3623738
ERR3623739	228	2009	Switzerland	-	Biopsy	PRJEB34863	SAMEA6125803	ERR3623739
ERR3623740	228	2009	Switzerland	-	-	PRJEB34863	SAMEA6125805	ERR3623740
ERR3623741	228	2009	Switzerland	-	Tracheal aspirat	PRJEB34863	SAMEA6125825	ERR3623741
ERR3623742	228	2009	Switzerland	-	-	PRJEB34863	SAMEA6125807	ERR3623742
ERR3623743	228	2009	Switzerland	-	Broncho-alveolar lavage	PRJEB34863	SAMEA6125806	ERR3623743
ERR3623744	228	2010	Switzerland	-	Catheter	PRJEB34863	SAMEA6125809	ERR3623744
ERR3623745	228	2011	Switzerland	-	Blood	PRJEB34863	SAMEA6125739	ERR3623745
ERR3623746	228	2011	Switzerland	-	Drain	PRJEB34863	SAMEA6125810	ERR3623746
ERR3623747	228	2011	Switzerland	-	Catheter	PRJEB34863	SAMEA6125813	ERR3623747
ERR3623748	228	2011	Switzerland	-	Wound	PRJEB34863	SAMEA6125819	ERR3623748
ERR3623749	228	2011	Switzerland	-	Drain	PRJEB34863	SAMEA6125811	ERR3623749
ERR3623750	228	2011	Switzerland	-	Wound	PRJEB34863	SAMEA6125812	ERR3623750
ERR3623751	228	2011	Switzerland	-	Catheter	PRJEB34863	SAMEA6125814	ERR3623751
ERR3623752	228	2011	Switzerland	-	Broncho-alveolar lavage	PRJEB34863	SAMEA6125815	ERR3623752
ERR3623753	228	2011	Switzerland	-	Wound	PRJEB34863	SAMEA6125818	ERR3623753
ERR3623754	228	2012	Switzerland	-	Biopsy	PRJEB34863	SAMEA6125821	ERR3623754
ERR3623755	228	2012	Switzerland	-	Catheter	PRJEB34863	SAMEA6125823	ERR3623755
ERR3623756	228	2012	Switzerland	-	Wound	PRJEB34863	SAMEA6125830	ERR3623756
ERR3623757	228	2012	Switzerland	-	Wound	PRJEB34863	SAMEA6125826	ERR3623757
ERR3623758	228	2012	Switzerland	-	Blood	PRJEB34863	SAMEA6125822	ERR3623758
ERR3623759	228	2012	Switzerland	-	Abscess	PRJEB34863	SAMEA6125820	ERR3623759
ERR3623760	228	2012	Switzerland	-	Nasopharingal	PRJEB34863	SAMEA6125828	ERR3623760
ERR3623761	228	2012	Switzerland	-	Abscess	PRJEB34863	SAMEA6125824	ERR3623761
ERR3623762	228	2012	Switzerland	-	Wound	PRJEB34863	SAMEA6125827	ERR3623762
ERR3623763	228	2012	Switzerland	-	Abscess	PRJEB34863	SAMEA6125829	ERR3623763
ERR3623764	111	2006	Croatia	-	Blood	PRJEB34863	SAMEA6125833	ERR3623764
ERR3623765	111	2006	Croatia	-	Blood	PRJEB34863	SAMEA6125831	ERR3623765
ERR3623766	111	2006	Croatia	-	Blood	PRJEB34863	SAMEA6125832	ERR3623766
ERR3623767	111	2006	Croatia	-	Blood	PRJEB34863	SAMEA6125840	ERR3623767
ERR3623768	111	2006	Croatia	-	Blood	PRJEB34863	SAMEA6125834	ERR3623768
ERR3623769	111	2006	Croatia	-	Blood	PRJEB34863	SAMEA6125836	ERR3623769
ERR3623770	111	2006	Croatia	-	Blood	PRJEB34863	SAMEA6125835	ERR3623770
ERR3623771	111	2006	Croatia	-	Blood	PRJEB34863	SAMEA6125837	ERR3623771
ERR3623772	111	2006	Croatia	-	Blood	PRJEB34863	SAMEA6125839	ERR3623772
ERR3623773	111	2006	Croatia	-	Blood	PRJEB34863	SAMEA6125849	ERR3623773
ERR3623774	111	2007	Croatia	-	Blood	PRJEB34863	SAMEA6125838	ERR3623774
ERR3623775	111	2006	Croatia	-	Blood	PRJEB34863	SAMEA6125841	ERR3623775
ERR3623776	111	2007	Croatia	-	Blood	PRJEB34863	SAMEA6125866	ERR3623776
ERR3623777	228	2011	Hungary	-	Blood	PRJEB34863	SAMEA6125845	ERR3623777
ERR3623778	228	2006	Italia	-	Blood	PRJEB34863	SAMEA6125843	ERR3623778
ERR3623779	228	2006	Italia	-	Blood	PRJEB34863	SAMEA6125850	ERR3623779
ERR3623780	228	2006	Italia	-	Blood	PRJEB34863	SAMEA6125848	ERR3623780
ERR3623781	228	2006	Italia	-	Blood	PRJEB34863	SAMEA6125854	ERR3623781
ERR3623782	228	2006	Italia	-	Blood	PRJEB34863	SAMEA6125844	ERR3623782
ERR3623783	228	2006	Italia	-	Blood	PRJEB34863	SAMEA6125847	ERR3623783
ERR3623784	111	2006	Italia	-	Blood	PRJEB34863	SAMEA6125846	ERR3623784
ERR3623785	111	2006	Italia	-	Blood	PRJEB34863	SAMEA6125851	ERR3623785
ERR3623786	228	2007	Italia	-	Blood	PRJEB34863	SAMEA6125853	ERR3623786
ERR3623787	228	2007	Italia	-	Blood	PRJEB34863	SAMEA6125852	ERR3623787
ERR3623788	228	2006	Italia	-	Blood	PRJEB34863	SAMEA6125858	ERR3623788
ERR3623789	228	2006	Italia	-	Blood	PRJEB34863	SAMEA6125856	ERR3623789
ERR3623790	228	2006	Italia	-	Blood	PRJEB34863	SAMEA6125859	ERR3623790
ERR3623791	228	2007	Italia	-	Blood	PRJEB34863	SAMEA6125855	ERR3623791
ERR3623792	228	2006	Italia	-	Blood	PRJEB34863	SAMEA6125860	ERR3623792
ERR3623793	228	2006	Italia	-	Blood	PRJEB34863	SAMEA6125857	ERR3623793
ERR3623794	228	2007	Italia	-	Blood	PRJEB34863	SAMEA6125861	ERR3623794
ERR3623795	228	2006	Italia	-	Blood	PRJEB34863	SAMEA6125863	ERR3623795
ERR3623796	228	2006	Italia	-	Blood	PRJEB34863	SAMEA6125870	ERR3623796
ERR3623797	228	2006	Italia	-	Blood	PRJEB34863	SAMEA6125864	ERR3623797
ERR3623798	228	2006	Italia	-	Blood	PRJEB34863	SAMEA6125862	ERR3623798
ERR3623799	228	2011	Italy	-	Blood	PRJEB34863	SAMEA6125865	ERR3623799
ERR3623800	228	2011	Italy	-	Blood	PRJEB34863	SAMEA6125869	ERR3623800
ERR3623801	228	2011	Italy	-	Blood	PRJEB34863	SAMEA6125868	ERR3623801
ERR3623802	228	2011	Italy	-	Blood	PRJEB34863	SAMEA6125873	ERR3623802
ERR3623803	228	2011	Italy	-	Blood	PRJEB34863	SAMEA6125871	ERR3623803
ERR3623804	228	2011	Italy	-	Blood	PRJEB34863	SAMEA6125872	ERR3623804
ERR3623805	228	2011	Italy	-	Blood	PRJEB34863	SAMEA6125876	ERR3623805
ERR3623806	228	2011	Italy	-	Blood	PRJEB34863	SAMEA6125877	ERR3623806
ERR3623807	228	2011	Italy	-	Blood	PRJEB34863	SAMEA6125875	ERR3623807
ERR3623808	228	2011	Italy	-	Blood	PRJEB34863	SAMEA6125882	ERR3623808
ERR3623809	228	2011	Italy	-	Blood	PRJEB34863	SAMEA6125874	ERR3623809
ERR3623810	228	2011	Italy	-	Blood	PRJEB34863	SAMEA6125867	ERR3623810
ERR3623811	111	2007	Italy	-	Blood	PRJEB34863	SAMEA6125883	ERR3623811
ERR3623812	228	2010	Italy	-	Ulcer	PRJEB34863	SAMEA6125890	ERR3623812
ERR3623813	228	2009	Italy	-	Broncho-alveolar lavage	PRJEB34863	SAMEA6125878	ERR3623813
ERR3623814	228	2009	Italy	-	-	PRJEB34863	SAMEA6125891	ERR3623814
ERR3623815	228	2009	Italy	-	-	PRJEB34863	SAMEA6125879	ERR3623815
ERR3623816	228	2009	Italy	-	Blood	PRJEB34863	SAMEA6125886	ERR3623816
ERR3623817	228	2009	Italy	-	Sputum	PRJEB34863	SAMEA6125880	ERR3623817
ERR3623818	228	2009	Italy	-	Sputum	PRJEB34863	SAMEA6125881	ERR3623818
ERR3623819	228	2009	Italy	-	Blood	PRJEB34863	SAMEA6125885	ERR3623819
ERR3623820	228	2009	Italy	-	Blood	PRJEB34863	SAMEA6125884	ERR3623820
ERR3623821	228	2009	Italy	-	Blood	PRJEB34863	SAMEA6125893	ERR3623821
ERR3623822	228	2000	Switzerland	-	Urine	PRJEB34863	SAMEA6125887	ERR3623822
ERR3623823	228	2000	Switzerland	-	Nose-Throat-Inguinal	PRJEB34863	SAMEA6125888	ERR3623823
ERR3623824	228	2000	Switzerland	-	Wound	PRJEB34863	SAMEA6125908	ERR3623824
ERR3623825	228	2000	Switzerland	-	Wound	PRJEB34863	SAMEA6125892	ERR3623825
ERR3623826	228	2000	Switzerland	-	Inguinal	PRJEB34863	SAMEA6125901	ERR3623826
ERR3623827	228	2000	Switzerland	-	Urine	PRJEB34863	SAMEA6125889	ERR3623827
ERR3623828	228	2001	Switzerland	-	Other clinic	PRJEB34863	SAMEA6125905	ERR3623828
ERR3623829	228	2001	Switzerland	-	Other clinic	PRJEB34863	SAMEA6125896	ERR3623829
ERR3623830	228	2001	Switzerland	-	Nose-Throat-Inguinal	PRJEB34863	SAMEA6125895	ERR3623830
ERR3623831	228	2001	Switzerland	-	Wound	PRJEB34863	SAMEA6125897	ERR3623831
ERR3623832	228	2001	Switzerland	-	Nose-Throat-Inguinal	PRJEB34863	SAMEA6125903	ERR3623832
ERR3623833	228	2001	Switzerland	-	Nose-Throat-Inguinal	PRJEB34863	SAMEA6125894	ERR3623833
ERR3623834	228	2001	Switzerland	-	Blood	PRJEB34863	SAMEA6125898	ERR3623834
ERR3623835	228	2001	Switzerland	-	Urine	PRJEB34863	SAMEA6125899	ERR3623835
ERR3623836	228	2001	Switzerland	-	Other clinic	PRJEB34863	SAMEA6125902	ERR3623836
ERR3623837	228	2001	Switzerland	-	Nose-Throat-Inguinal	PRJEB34863	SAMEA6125906	ERR3623837
ERR3623838	228	2001	Switzerland	-	Nose	PRJEB34863	SAMEA6125900	ERR3623838
ERR3623839	228	2001	Switzerland	-	Nose-Throat-Inguinal	PRJEB34863	SAMEA6125913	ERR3623839
ERR3623840	228	2002	Switzerland	-	Nose-Throat-Inguinal	PRJEB34863	SAMEA6125919	ERR3623840
ERR3623841	228	2002	Switzerland	-	Nose-Throat-Inguinal	PRJEB34863	SAMEA6125911	ERR3623841
ERR3623842	228	2002	Switzerland	-	Throat	PRJEB34863	SAMEA6125910	ERR3623842
ERR3623843	228	2002	Switzerland	-	Sputum	PRJEB34863	SAMEA6125904	ERR3623843
ERR3623844	228	2002	Switzerland	-	Wound	PRJEB34863	SAMEA6125907	ERR3623844
ERR3623845	228	2002	Switzerland	-	Blood	PRJEB34863	SAMEA6125914	ERR3623845
ERR3623847	228	2003	Switzerland	-	Bronchial aspirat	PRJEB34863	SAMEA6125912	ERR3623847
ERR3623848	228	2003	Switzerland	-	Blood	PRJEB34863	SAMEA6125915	ERR3623848
ERR3623849	228	2003	Switzerland	-	Wound	PRJEB34863	SAMEA6125916	ERR3623849
ERR3623850	228	2003	Switzerland	-	Wound	PRJEB34863	SAMEA6125918	ERR3623850
ERR3623851	228	2003	Switzerland	-	Inguinal	PRJEB34863	SAMEA6125917	ERR3623851
ERR3623852	228	2004	Switzerland	-	Sputum	PRJEB34863	SAMEA6125966	ERR3623852
ERR3623853	228	2004	Switzerland	-	Inguinal	PRJEB34863	SAMEA6125923	ERR3623853
ERR3623854	228	2004	Switzerland	-	Other clinic	PRJEB34863	SAMEA6125920	ERR3623854
ERR3623855	228	2004	Switzerland	-	Inguinal	PRJEB34863	SAMEA6125921	ERR3623855
ERR3623856	228	2004	Switzerland	-	Inguinal	PRJEB34863	SAMEA6125924	ERR3623856
ERR3623857	228	2004	Switzerland	-	Endotrracheal secretion	PRJEB34863	SAMEA6125922	ERR3623857
ERR3623858	228	2005	Switzerland	-	Sputum	PRJEB34863	SAMEA6125938	ERR3623858
ERR3623859	228	2005	Switzerland	-	Wound	PRJEB34863	SAMEA6125934	ERR3623859
ERR3623860	228	2006	Switzerland	-	Urine	PRJEB34863	SAMEA6125926	ERR3623860
ERR3623861	228	2006	Switzerland	-	Inguinal	PRJEB34863	SAMEA6125925	ERR3623861
ERR3623862	228	2007	Switzerland	-	Wound	PRJEB34863	SAMEA6125932	ERR3623862
ERR3623863	111	2006	Poland	-	Blood	PRJEB34863	SAMEA6125927	ERR3623863
ERR3623864	111	2006	Poland	-	Blood	PRJEB34863	SAMEA6125931	ERR3623864
ERR3623865	228	2006	Poland	-	Blood	PRJEB34863	SAMEA6125948	ERR3623865
ERR3623866	228	2011	Poland	-	Blood	PRJEB34863	SAMEA6125928	ERR3623866
ERR3623867	111	2006	Sweden	-	Blood	PRJEB34863	SAMEA6125929	ERR3623867
ERR3623868	111	2006	Sweden	-	Blood	PRJEB34863	SAMEA6125930	ERR3623868
ERR3623869	111	2006	Sweden	-	Blood	PRJEB34863	SAMEA6125691	ERR3623869
ERR3623870	111	2006	Sweden	-	Blood	PRJEB34863	SAMEA6125937	ERR3623870
ERR3623871	111	2006	Sweden	-	Blood	PRJEB34863	SAMEA6125933	ERR3623871
ERR3623872	111	2006	Sweden	-	Blood	PRJEB34863	SAMEA6125936	ERR3623872
ERR3623873	111	2006	Sweden	-	Blood	PRJEB34863	SAMEA6125947	ERR3623873
ERR3623874	111	2006	Sweden	-	Blood	PRJEB34863	SAMEA6125935	ERR3623874
ERR3623875	111	2006	Sweden	-	Blood	PRJEB34863	SAMEA6125941	ERR3623875
ERR3623876	111	2011	Slovenia	-	Blood	PRJEB34863	SAMEA6125940	ERR3623876
ERR3623877	111	2011	Slovenia	-	Blood	PRJEB34863	SAMEA6125939	ERR3623877
ERR3623878	228	2010	Switzerland	-	Nose-Inguinal-Wound	PRJEB34863	SAMEA6125959	ERR3623878
ERR3623879	228	2010	Switzerland	-	Nose-Inguinal	PRJEB34863	SAMEA6125942	ERR3623879
ERR3623880	228	2010	Switzerland	-	Nose-Inguinal-Throat	PRJEB34863	SAMEA6125943	ERR3623880
ERR3623881	228	2010	Switzerland	-	Nose-Inguinal-Throat	PRJEB34863	SAMEA6125945	ERR3623881
ERR3623882	228	2010	Switzerland	-	Nose-Inguinal	PRJEB34863	SAMEA6125946	ERR3623882
ERR3623883	228	2010	Switzerland	-	Urine	PRJEB34863	SAMEA6125944	ERR3623883
ERR3623884	228	2010	Switzerland	-	Nose-Inguinal	PRJEB34863	SAMEA6125949	ERR3623884
ERR3623885	228	2010	Switzerland	-	Nose-Inguinal-Wound	PRJEB34863	SAMEA6125950	ERR3623885
ERR3623886	228	2010	Switzerland	-	Nose-Inguinal	PRJEB34863	SAMEA6125951	ERR3623886
ERR3623887	111	2010	Switzerland	-	Nose-Inguinal	PRJEB34863	SAMEA6125961	ERR3623887
ERR3623888	228	2010	Switzerland	-	Nose-Inguinal	PRJEB34863	SAMEA6125969	ERR3623888
ERR3623889	228	2010	Switzerland	-	Nose-Inguinal-Throat	PRJEB34863	SAMEA6125952	ERR3623889
ERR3623890	228	2010	Switzerland	-	Nose-Inguinal	PRJEB34863	SAMEA6125956	ERR3623890
ERR3623891	228	2010	Switzerland	-	Nose-Inguinal	PRJEB34863	SAMEA6125953	ERR3623891
ERR3623892	228	2010	Switzerland	-	Nose-Inguinal	PRJEB34863	SAMEA6125954	ERR3623892
ERR3623893	228	2011	Switzerland	-	Nose-Inguinal	PRJEB34863	SAMEA6125955	ERR3623893
ERR3623894	228	2011	Switzerland	-	Nose-Inguinal	PRJEB34863	SAMEA6125962	ERR3623894
ERR3623895	228	2011	Switzerland	-	Nose-Inguinal-Throat	PRJEB34863	SAMEA6125958	ERR3623895
ERR3623896	228	2011	Switzerland	-	Nose-Inguinal-Urine	PRJEB34863	SAMEA6125957	ERR3623896
ERR3623897	228	2011	Switzerland	-	Nose-Inguinal	PRJEB34863	SAMEA6125960	ERR3623897
ERR3623898	228	2011	Switzerland	-	Nose-Inguinal-Urine	PRJEB34863	SAMEA6125963	ERR3623898
ERR3623899	228	2011	Switzerland	-	Nose-Inguinal-Urine	PRJEB34863	SAMEA6125968	ERR3623899
ERR3623900	228	2011	Switzerland	-	Nose-Inguinal	PRJEB34863	SAMEA6125967	ERR3623900
ERR3623901	228	2011	Switzerland	-	Nose-Inguinal	PRJEB34863	SAMEA6125965	ERR3623901
ERR3623902	228	2011	Switzerland	-	Nose-Inguinal	PRJEB34863	SAMEA6125964	ERR3623902
ERR3721996	5	2005	Argentina	Human	Bone	PRJEB35732	SAMEA6377380	ERR3721996
ERR3721997	5	2005	Argentina	Mouse	Blood	PRJEB35732	SAMEA6377381	ERR3721997
ERR376900	5	2010	United States	-	-	PRJEB1915	SAMEA2063841	ERR376900
ERR380541	105	-	Canada	Rat	-	PRJEB5042	SAMEA2267095	ERR380541
ERR387256	6	2013	United Kingdom	Rabbit	Darcocystitis	PRJEB2655	SAMEA1929646	ERR387256
ERR3938546	6	2007	Belgium	ready-to-eat food	-	PRJEB36867	SAMEA6574554	ERR3938546
ERR3938550	5	2007	Belgium	ready-to-eat food	-	PRJEB36867	SAMEA6574558	ERR3938550
ERR3938557	5	1997	Japan	Human	-	PRJEB36867	SAMEA6574565	ERR3938557
ERR3938575	5	2013	Ireland	-	-	PRJEB36867	SAMEA6574583	ERR3938575
ERR3938582	5	2013	Ireland	dairy product	-	PRJEB36867	SAMEA6574590	ERR3938582
ERR3938584	6	2013	Ireland	ready-to-eat food	-	PRJEB36867	SAMEA6574592	ERR3938584
ERR3938585	6	2013	Ireland	ready-to-eat food	-	PRJEB36867	SAMEA6574593	ERR3938585
ERR3938586	6	2013	Ireland	ready-to-eat food	-	PRJEB36867	SAMEA6574594	ERR3938586
ERR3938590	6	2013	Belgium	Meat	-	PRJEB36867	SAMEA6574598	ERR3938590
ERR3938591	6	2013	Belgium	Meat	-	PRJEB36867	SAMEA6574599	ERR3938591
ERR3938601	5	2013	Belgium	ready-to-eat food	-	PRJEB36867	SAMEA6574609	ERR3938601
ERR3938602	5	2013	Belgium	Human	-	PRJEB36867	SAMEA6574610	ERR3938602
ERR3938609	5	2013	Belgium	Human	-	PRJEB36867	SAMEA6574617	ERR3938609
ERR3938624	6	2015	Algeria	dairy product	-	PRJEB36867	SAMEA6574632	ERR3938624
ERR3938639	5	2015	Ireland	Meat	-	PRJEB36867	SAMEA6574647	ERR3938639
ERR3938646	5	2015	Ireland	ready-to-eat food	-	PRJEB36867	SAMEA6574654	ERR3938646
ERR3938654	5	2017	France	Meat	-	PRJEB36867	SAMEA6574662	ERR3938654
ERR3938655	5	2017	France	Meat	-	PRJEB36867	SAMEA6574663	ERR3938655
ERR3938666	5	2017	Bulgaria	ready-to-eat food	-	PRJEB36867	SAMEA6574674	ERR3938666
ERR3938667	5	2017	Bulgaria	ready-to-eat food	-	PRJEB36867	SAMEA6574675	ERR3938667
ERR3938668	5	2017	Bulgaria	ready-to-eat food	-	PRJEB36867	SAMEA6574676	ERR3938668
ERR3938670	5	1935	United Kingdom	Human	-	PRJEB36867	SAMEA6574678	ERR3938670
ERR3938673	5	2001	-	Human	-	PRJEB36867	SAMEA6574681	ERR3938673
ERR3991160	225	2016	Denmark	Human	Urine	PRJEB37586	SAMEA6648560	ERR3991160
ERR3991161	5	2016	Denmark	Human	Perineum	PRJEB37586	SAMEA6648561	ERR3991161
ERR3991162	5	2016	Denmark	Human	Nose	PRJEB37586	SAMEA6648562	ERR3991162
ERR3991165	6	2017	Denmark	Human	Wound	PRJEB37586	SAMEA6648565	ERR3991165
ERR3991167	6	2017	Denmark	Human	Panaritium	PRJEB37586	SAMEA6648567	ERR3991167
ERR3991170	6	2017	Denmark	Human	Nose	PRJEB37586	SAMEA6648570	ERR3991170
ERR3991180	5	2017	Denmark	Human	Urethra	PRJEB37586	SAMEA6648580	ERR3991180
ERR3991181	6	2017	Denmark	Human	Wound	PRJEB37586	SAMEA6648581	ERR3991181
ERR3991182	6	2017	Denmark	Human	Nose	PRJEB37586	SAMEA6648582	ERR3991182
ERR3991183	6	2017	Denmark	Human	Throat	PRJEB37586	SAMEA6648583	ERR3991183
ERR3991189	5	2017	Denmark	Human	Throat	PRJEB37586	SAMEA6648589	ERR3991189
ERR3991195	125	2017	Denmark	Human	Throat	PRJEB37586	SAMEA6648595	ERR3991195
ERR3991200	6	2017	Denmark	Human	Sputum	PRJEB37586	SAMEA6648600	ERR3991200
ERR3991215	6	2017	Denmark	Human	Nose	PRJEB37586	SAMEA6648615	ERR3991215
ERR3991216	6	2017	Denmark	Human	Throat	PRJEB37586	SAMEA6648616	ERR3991216
ERR3991222	149	2017	Denmark	Human	Anus	PRJEB37586	SAMEA6648622	ERR3991222
ERR3991226	6	2017	Denmark	Human	Nose	PRJEB37586	SAMEA6648626	ERR3991226
ERR3991233	6	2017	Denmark	Human	Nose	PRJEB37586	SAMEA6648633	ERR3991233
ERR3991234	6	2017	Denmark	Human	Throat	PRJEB37586	SAMEA6648634	ERR3991234
ERR3991239	5	2017	Denmark	Human	Nose	PRJEB37586	SAMEA6648639	ERR3991239
ERR3991240	5	2017	Denmark	Human	Nose	PRJEB37586	SAMEA6648640	ERR3991240
ERR3991246	6	2017	Denmark	Human	Wound	PRJEB37586	SAMEA6648646	ERR3991246
ERR3991247	1637	2017	Denmark	Human	Wound	PRJEB37586	SAMEA6648647	ERR3991247
ERR3991249	1649	2017	Denmark	Human	Impetigo	PRJEB37586	SAMEA6648649	ERR3991249
ERR3991250	225	2017	Denmark	Human	Wound	PRJEB37586	SAMEA6648650	ERR3991250
ERR3991256	6	2017	Denmark	Human	Throat	PRJEB37586	SAMEA6648656	ERR3991256
ERR4013669	6	2018	Denmark	Human	Swab wound	PRJEB37711	SAMEA6656609	ERR4013669
ERR4013684	146	2018	Denmark	Human	Swab eczema	PRJEB37711	SAMEA6656624	ERR4013684
ERR4013697	1776	2018	Denmark	Human	Urine	PRJEB37711	SAMEA6656637	ERR4013697
ERR4013705	5	2018	Denmark	Human	Swab ear	PRJEB37711	SAMEA6656645	ERR4013705
ERR4013724	5	2018	Denmark	Human	Swab inguina	PRJEB37711	SAMEA6656664	ERR4013724
ERR4014131	5	2018	Denmark	Human	Swab	PRJEB37711	SAMEA6657072	ERR4014131
ERR4014825	5	2018	Denmark	Human	Swab wound	PRJEB37711	SAMEA6657767	ERR4014825
ERR4014896	5	2018	Denmark	Human	Swab wound	PRJEB37711	SAMEA6657838	ERR4014896
ERR4014900	5	2018	Denmark	Human	Swab wound	PRJEB37711	SAMEA6657842	ERR4014900
ERR4014924	6	2018	Denmark	Human	Swab wound	PRJEB37711	SAMEA6657866	ERR4014924
ERR4014931	5	2018	Denmark	Human	Swab wound crus	PRJEB37711	SAMEA6657873	ERR4014931
ERR4014950	5	2018	Denmark	Human	Swab wound	PRJEB37711	SAMEA6657892	ERR4014950
ERR4014999	5	2018	Denmark	Human	Urine	PRJEB37711	SAMEA6657941	ERR4014999
ERR4015017	5	2018	Denmark	Human	Swab	PRJEB37711	SAMEA6657959	ERR4015017
ERR4015020	5	2018	Denmark	Human	Swab	PRJEB37711	SAMEA6657962	ERR4015020
ERR4015028	5	2018	Denmark	Human	Swab	PRJEB37711	SAMEA6657970	ERR4015028
ERR4015048	5	2018	Denmark	Human	Swab	PRJEB37711	SAMEA6657990	ERR4015048
ERR4015052	6	2018	Denmark	Human	Swab	PRJEB37711	SAMEA6657994	ERR4015052
ERR4015058	6	2018	Denmark	Human	-	PRJEB37711	SAMEA6658000	ERR4015058
ERR4015066	5	2018	Denmark	Human	Swab	PRJEB37711	SAMEA6658008	ERR4015066
ERR4015075	6	2018	Denmark	Human	Swab	PRJEB37711	SAMEA6658017	ERR4015075
ERR4015118	5	2018	Denmark	Human	Urine	PRJEB37711	SAMEA6658060	ERR4015118
ERR4015129	6	2018	Denmark	Human	Sputum	PRJEB37711	SAMEA6658071	ERR4015129
ERR4015169	6	2018	Denmark	Human	Urine	PRJEB37711	SAMEA6658111	ERR4015169
ERR4015181	5	2018	Denmark	Human	Swab eye	PRJEB37711	SAMEA6658123	ERR4015181
ERR4015205	5	2018	Denmark	Human	Blood	PRJEB37711	SAMEA6658147	ERR4015205
ERR4015229	3628	2018	Denmark	Human	Swab ear	PRJEB37711	SAMEA6658172	ERR4015229
ERR4015296	6	2018	Denmark	Human	Swab	PRJEB37711	SAMEA6658239	ERR4015296
ERR422908	5	2010	United States	-	-	PRJEB1915	SAMEA2236455	ERR422908
ERR422911	105	-	-	-	-	PRJEB1915	SAMEA2236458	ERR422911
ERR422917	5	2010	United States	-	-	PRJEB1915	SAMEA2236464	ERR422917
ERR422920	5	2010	United States	-	-	PRJEB1915	SAMEA2236467	ERR422920
ERR422923	5	2009	United States	-	-	PRJEB1915	SAMEA2236470	ERR422923
ERR422925	225	-	-	-	-	PRJEB1915	SAMEA2236472	ERR422925
ERR422931	5	2009	United States	-	-	PRJEB1915	SAMEA2236478	ERR422931
ERR422932	5	2010	United States	-	-	PRJEB1915	SAMEA2236479	ERR422932
ERR422933	5	2010	United States	-	-	PRJEB1915	SAMEA2236480	ERR422933
ERR422936	105	-	-	-	-	PRJEB1915	SAMEA2236483	ERR422936
ERR422938	5	2009	United States	-	-	PRJEB1915	SAMEA2236485	ERR422938
ERR422942	1866	-	-	-	-	PRJEB1915	SAMEA2236489	ERR422942
ERR422944	5	2010	United States	-	-	PRJEB1915	SAMEA2236491	ERR422944
ERR422953	5	2010	United States	-	-	PRJEB1915	SAMEA2236407	ERR422953
ERR422954	5	2010	United States	-	-	PRJEB1915	SAMEA2236408	ERR422954
ERR422955	5	2010	United States	-	-	PRJEB1915	SAMEA2236409	ERR422955
ERR422956	5	2010	United States	-	-	PRJEB1915	SAMEA2236410	ERR422956
ERR422958	5	2010	United States	-	-	PRJEB1915	SAMEA2236412	ERR422958
ERR422963	225	-	-	-	-	PRJEB1915	SAMEA2236417	ERR422963
ERR422964	5	2010	United States	-	-	PRJEB1915	SAMEA2236418	ERR422964
ERR422976	5	2010	United States	-	-	PRJEB1915	SAMEA2236430	ERR422976
ERR422977	5	2010	United States	-	-	PRJEB1915	SAMEA2236431	ERR422977
ERR422981	5	2010	United States	-	-	PRJEB1915	SAMEA2236435	ERR422981
ERR422982	5	2010	United States	-	-	PRJEB1915	SAMEA2236436	ERR422982
ERR422985	105	-	-	-	-	PRJEB1915	SAMEA2236439	ERR422985
ERR422986	5	2010	United States	-	-	PRJEB1915	SAMEA2236440	ERR422986
ERR422989	5	2010	United States	-	-	PRJEB1915	SAMEA2236443	ERR422989
ERR422994	5	2010	United States	-	-	PRJEB1915	SAMEA2236448	ERR422994
ERR422995	5	2010	United States	-	-	PRJEB1915	SAMEA2236449	ERR422995
ERR4692257	5	2018	Uganda	Human	Urine	PRJEB40863	SAMEA7458219	ERR4692257
ERR4808329	5	2015	Australia	Human	Skin	PRJEB40712	SAMEA7515657	ERR4808329
ERR4808330	5	2015	Australia	Human	Tissue	PRJEB40712	SAMEA7515658	ERR4808330
ERR4808331	5	2015	Australia	Human	Skin	PRJEB40712	SAMEA7515659	ERR4808331
ERR4808332	5	2015	Australia	Human	Skin	PRJEB40712	SAMEA7515660	ERR4808332
ERR4808333	5	2015	Australia	Human	Skin	PRJEB40712	SAMEA7515661	ERR4808333
ERR4808334	5	2015	Australia	Human	Skin	PRJEB40712	SAMEA7515662	ERR4808334
ERR4808335	5	2015	Australia	Human	Skin	PRJEB40712	SAMEA7515663	ERR4808335
ERR4808336	5	2015	Australia	Human	Skin	PRJEB40712	SAMEA7515664	ERR4808336
ERR4808337	5	2015	Australia	Human	Skin	PRJEB40712	SAMEA7515665	ERR4808337
ERR4808338	5	2015	Australia	Human	Vagina	PRJEB40712	SAMEA7515666	ERR4808338
ERR4808339	5	2015	Australia	Human	Skin	PRJEB40712	SAMEA7515667	ERR4808339
ERR4808340	5	2015	Australia	Human	Skin	PRJEB40712	SAMEA7515668	ERR4808340
ERR4808341	5	2015	Australia	Human	Skin	PRJEB40712	SAMEA7515669	ERR4808341
ERR4808342	5	2015	Australia	Human	Skin	PRJEB40712	SAMEA7515670	ERR4808342
ERR4808343	5	2015	Australia	Human	Skin	PRJEB40712	SAMEA7515671	ERR4808343
ERR4808344	5	2015	Australia	Human	Skin	PRJEB40712	SAMEA7515672	ERR4808344
ERR4808345	5	2015	Australia	Human	Skin	PRJEB40712	SAMEA7515673	ERR4808345
ERR4808346	5	2015	Australia	Human	Skin	PRJEB40712	SAMEA7515674	ERR4808346
ERR4808347	5	2015	Australia	Human	Skin	PRJEB40712	SAMEA7515675	ERR4808347
ERR4808348	5	2015	Australia	Human	Skin	PRJEB40712	SAMEA7515676	ERR4808348
ERR4808349	5	2015	Australia	Human	Skin	PRJEB40712	SAMEA7515677	ERR4808349
ERR4808350	5	2015	Australia	Human	Skin	PRJEB40712	SAMEA7515678	ERR4808350
ERR4808351	5	2015	Australia	Human	Skin	PRJEB40712	SAMEA7515679	ERR4808351
ERR4808352	5	2015	Australia	Human	Skin	PRJEB40712	SAMEA7515680	ERR4808352
ERR4808353	5	2015	Australia	Human	Skin	PRJEB40712	SAMEA7515681	ERR4808353
ERR4808354	5	2015	Australia	Human	Skin	PRJEB40712	SAMEA7515682	ERR4808354
ERR4808355	5	2015	Australia	Human	Skin	PRJEB40712	SAMEA7515683	ERR4808355
ERR4808356	5	2015	Australia	Human	Skin	PRJEB40712	SAMEA7515684	ERR4808356
ERR4808357	5	2015	Australia	Human	Skin	PRJEB40712	SAMEA7515685	ERR4808357
ERR4808358	5	2015	Australia	Human	Skin	PRJEB40712	SAMEA7515686	ERR4808358
ERR4808359	5	2015	Australia	Human	Skin	PRJEB40712	SAMEA7515687	ERR4808359
ERR4808360	5	2015	Australia	Human	Skin	PRJEB40712	SAMEA7515688	ERR4808360
ERR4808361	5	2015	Australia	Human	Skin	PRJEB40712	SAMEA7515689	ERR4808361
ERR4808362	5	2015	Australia	Human	Skin	PRJEB40712	SAMEA7515690	ERR4808362
ERR4845622	5189	2013	Australia	Human	skin	PRJEB40888	SAMEA7556116	ERR4845622
ERR4845623	5189	2014	Australia	Human	skin	PRJEB40888	SAMEA7556117	ERR4845623
ERR4845624	5189	2013	Australia	Human	skin	PRJEB40888	SAMEA7556118	ERR4845624
ERR4845636	5	2013	Australia	Human	Skin	PRJEB40888	SAMEA7556130	ERR4845636
ERR4845637	5	2013	Australia	Human	Skin	PRJEB40888	SAMEA7556131	ERR4845637
ERR4845638	5	2013	Australia	Human	Skin	PRJEB40888	SAMEA7556132	ERR4845638
ERR4845639	5	2013	Australia	Human	Skin	PRJEB40888	SAMEA7556133	ERR4845639
ERR4845640	5	2014	Australia	Human	Skin	PRJEB40888	SAMEA7556134	ERR4845640
ERR4845642	5	2013	Australia	Human	Skin	PRJEB40888	SAMEA7556136	ERR4845642
ERR4845650	3628	2013	Australia	Human	skin	PRJEB40888	SAMEA7556144	ERR4845650
ERR4845655	5	2013	Australia	Human	Skin	PRJEB40888	SAMEA7556149	ERR4845655
ERR4845658	5	2014	Australia	Human	Skin	PRJEB40888	SAMEA7556152	ERR4845658
ERR4845660	5	2014	Australia	Human	Skin	PRJEB40888	SAMEA7556154	ERR4845660
ERR4845667	5189	2014	Australia	Human	skin	PRJEB40888	SAMEA7556161	ERR4845667
ERR4845669	5	2013	Australia	Human	Skin	PRJEB40888	SAMEA7556163	ERR4845669
ERR4845670	5	2013	Australia	Human	Skin	PRJEB40888	SAMEA7556164	ERR4845670
ERR4845671	5	2013	Australia	Human	Skin	PRJEB40888	SAMEA7556165	ERR4845671
ERR4845672	5	2014	Australia	Human	Skin	PRJEB40888	SAMEA7556166	ERR4845672
ERR4845673	5	2014	Australia	Human	Skin	PRJEB40888	SAMEA7556167	ERR4845673
ERR4845674	5	2014	Australia	Human	Skin	PRJEB40888	SAMEA7556168	ERR4845674
ERR4845675	5	2014	Australia	Human	Skin	PRJEB40888	SAMEA7556169	ERR4845675
ERR4845687	5189	2013	Australia	Human	skin	PRJEB40888	SAMEA7556181	ERR4845687
ERR4845689	5189	2013	Australia	Human	skin	PRJEB40888	SAMEA7556183	ERR4845689
ERR4845690	5189	2013	Australia	Human	skin	PRJEB40888	SAMEA7556184	ERR4845690
ERR4845691	5189	2014	Australia	Human	skin	PRJEB40888	SAMEA7556185	ERR4845691
ERR4845702	6	2013	Australia	Human	Skin	PRJEB40888	SAMEA7556196	ERR4845702
ERR4845703	6	2013	Australia	Human	Skin	PRJEB40888	SAMEA7556197	ERR4845703
ERR4845732	6	2014	Australia	Human	Skin	PRJEB40888	SAMEA7556226	ERR4845732
ERR4845733	6	2014	Australia	Human	Skin	PRJEB40888	SAMEA7556227	ERR4845733
ERR4845735	6	2014	Australia	Human	Skin	PRJEB40888	SAMEA7556229	ERR4845735
ERR4845741	5	2013	Australia	Human	Skin	PRJEB40888	SAMEA7556235	ERR4845741
ERR4845742	5	2013	Australia	Human	Skin	PRJEB40888	SAMEA7556236	ERR4845742
ERR4845749	5	2013	Australia	Human	Skin	PRJEB40888	SAMEA7556243	ERR4845749
ERR4845750	5	2014	Australia	Human	Skin	PRJEB40888	SAMEA7556244	ERR4845750
ERR4845754	5189	2014	Australia	Human	skin	PRJEB40888	SAMEA7556248	ERR4845754
ERR4845755	5189	2014	Australia	Human	skin	PRJEB40888	SAMEA7556249	ERR4845755
ERR4845756	5189	2014	Australia	Human	skin	PRJEB40888	SAMEA7556250	ERR4845756
ERR4845758	5	2014	Australia	Human	Skin	PRJEB40888	SAMEA7556252	ERR4845758
ERR4845779	5189	2014	Australia	Human	skin	PRJEB40888	SAMEA7556273	ERR4845779
ERR4845782	5	2013	Australia	Human	Skin	PRJEB40888	SAMEA7556277	ERR4845782
ERR4899861	228	2012	Germany	Human	-	PRJEB41643	SAMEA7667453	ERR4899861
ERR4899866	225	2010	Germany	Human	-	PRJEB41643	SAMEA7667458	ERR4899866
ERR4899868	225	2010	Germany	Human	-	PRJEB41643	SAMEA7667460	ERR4899868
ERR4899874	225	2013	Germany	Human	-	PRJEB41643	SAMEA7667466	ERR4899874
ERR4899875	225	2013	Germany	Human	-	PRJEB41643	SAMEA7667467	ERR4899875
ERR4899876	225	2014	Germany	Human	-	PRJEB41643	SAMEA7667468	ERR4899876
ERR4899883	225	2014	Germany	Human	-	PRJEB41643	SAMEA7667475	ERR4899883
ERR4899891	225	2008	Germany	Human	-	PRJEB41643	SAMEA7667483	ERR4899891
ERR4899892	225	2012	Germany	Human	-	PRJEB41643	SAMEA7667484	ERR4899892
ERR4899897	225	2013	Germany	Human	-	PRJEB41643	SAMEA7667489	ERR4899897
ERR4899898	225	2013	Germany	Human	-	PRJEB41643	SAMEA7667490	ERR4899898
ERR4899899	5	2014	Germany	Human	-	PRJEB41643	SAMEA7667491	ERR4899899
ERR4899903	225	2014	Germany	Human	-	PRJEB41643	SAMEA7667495	ERR4899903
ERR4899907	225	2012	Germany	Human	-	PRJEB41643	SAMEA7667499	ERR4899907
ERR4899908	225	2013	Germany	Human	-	PRJEB41643	SAMEA7667500	ERR4899908
ERR4899909	225	2008	Germany	Human	-	PRJEB41643	SAMEA7667501	ERR4899909
ERR4899910	225	2010	Germany	Human	-	PRJEB41643	SAMEA7667502	ERR4899910
ERR4899917	225	2013	Germany	Human	-	PRJEB41643	SAMEA7667509	ERR4899917
ERR4899918	225	2014	Germany	Human	-	PRJEB41643	SAMEA7667510	ERR4899918
ERR4899921	149	2014	Germany	Human	-	PRJEB41643	SAMEA7667513	ERR4899921
ERR4899926	225	2014	Germany	Human	-	PRJEB41643	SAMEA7667518	ERR4899926
ERR4899928	225	2014	Germany	Human	-	PRJEB41643	SAMEA7667520	ERR4899928
ERR4899936	149	2015	Germany	Human	-	PRJEB41643	SAMEA7667528	ERR4899936
ERR4899940	5	2010	Germany	Human	-	PRJEB41643	SAMEA7667532	ERR4899940
ERR4899944	225	2012	Germany	Human	-	PRJEB41643	SAMEA7667536	ERR4899944
ERR4899947	225	2013	Germany	Human	-	PRJEB41643	SAMEA7667539	ERR4899947
ERR4899948	5	2013	Germany	Human	-	PRJEB41643	SAMEA7667540	ERR4899948
ERR4899954	228	2014	Germany	Human	-	PRJEB41643	SAMEA7667546	ERR4899954
ERR4899957	111	2014	Germany	Human	-	PRJEB41643	SAMEA7667549	ERR4899957
ERR4899958	111	2014	Germany	Human	-	PRJEB41643	SAMEA7667550	ERR4899958
ERR4899960	228	2014	Germany	Human	-	PRJEB41643	SAMEA7667552	ERR4899960
ERR4899961	228	2014	Germany	Human	-	PRJEB41643	SAMEA7667553	ERR4899961
ERR4899962	111	2014	Germany	Human	-	PRJEB41643	SAMEA7667554	ERR4899962
ERR4899963	111	2014	Germany	Human	-	PRJEB41643	SAMEA7667555	ERR4899963
ERR4899964	111	2014	Germany	Human	-	PRJEB41643	SAMEA7667556	ERR4899964
ERR4899965	228	2014	Germany	Human	-	PRJEB41643	SAMEA7667557	ERR4899965
ERR4899966	225	2014	Germany	Human	-	PRJEB41643	SAMEA7667558	ERR4899966
ERR4899967	228	2014	Germany	Human	-	PRJEB41643	SAMEA7667559	ERR4899967
ERR4899973	228	2014	Germany	Human	-	PRJEB41643	SAMEA7667565	ERR4899973
ERR4899974	111	2014	Germany	Human	-	PRJEB41643	SAMEA7667566	ERR4899974
ERR4899975	228	2014	Germany	Human	-	PRJEB41643	SAMEA7667567	ERR4899975
ERR4899976	225	2014	Germany	Human	-	PRJEB41643	SAMEA7667568	ERR4899976
ERR4899979	225	2014	Germany	Human	-	PRJEB41643	SAMEA7667571	ERR4899979
ERR4899989	228	2014	Germany	Human	-	PRJEB41643	SAMEA7667581	ERR4899989
ERR4899990	228	2014	Germany	Human	-	PRJEB41643	SAMEA7667582	ERR4899990
ERR4899991	228	2014	Germany	Human	-	PRJEB41643	SAMEA7667583	ERR4899991
ERR4899992	225	2014	Germany	Human	-	PRJEB41643	SAMEA7667584	ERR4899992
ERR4899993	225	2014	Germany	Human	-	PRJEB41643	SAMEA7667585	ERR4899993
ERR4899994	225	2014	Germany	Human	-	PRJEB41643	SAMEA7667586	ERR4899994
ERR4900002	5	2014	Germany	Human	-	PRJEB41643	SAMEA7667594	ERR4900002
ERR4900003	5	2014	Germany	Human	-	PRJEB41643	SAMEA7667595	ERR4900003
ERR4900004	225	2014	Germany	Human	-	PRJEB41643	SAMEA7667596	ERR4900004
ERR4900005	5	2014	Germany	Human	-	PRJEB41643	SAMEA7667597	ERR4900005
ERR4900006	225	2014	Germany	Human	-	PRJEB41643	SAMEA7667598	ERR4900006
ERR4900007	225	2014	Germany	Human	-	PRJEB41643	SAMEA7667599	ERR4900007
ERR4900008	225	2014	Germany	Human	-	PRJEB41643	SAMEA7667600	ERR4900008
ERR4900009	225	2014	Germany	Human	-	PRJEB41643	SAMEA7667601	ERR4900009
ERR4900011	228	2014	Germany	Human	-	PRJEB41643	SAMEA7667603	ERR4900011
ERR4900013	5	2014	Germany	Human	-	PRJEB41643	SAMEA7667605	ERR4900013
ERR4900014	5	2014	Germany	Human	-	PRJEB41643	SAMEA7667606	ERR4900014
ERR4900019	5	2014	Germany	Human	-	PRJEB41643	SAMEA7667611	ERR4900019
ERR4900020	5	2014	Germany	Human	-	PRJEB41643	SAMEA7667612	ERR4900020
ERR4900021	225	2014	Germany	Human	-	PRJEB41643	SAMEA7667613	ERR4900021
ERR4900028	225	2014	Germany	Human	-	PRJEB41643	SAMEA7667620	ERR4900028
ERR4900032	5	2014	Germany	Human	-	PRJEB41643	SAMEA7667624	ERR4900032
ERR4900033	5	2014	Germany	Human	-	PRJEB41643	SAMEA7667625	ERR4900033
ERR4900034	146	2014	Germany	Human	-	PRJEB41643	SAMEA7667626	ERR4900034
ERR4900035	5	2014	Germany	Human	-	PRJEB41643	SAMEA7667627	ERR4900035
ERR4900038	5	2014	Germany	Human	-	PRJEB41643	SAMEA7667630	ERR4900038
ERR4900039	5	2014	Germany	Human	-	PRJEB41643	SAMEA7667631	ERR4900039
ERR4911657	6	2017	Germany	Human	screening	PRJEB41705	SAMEA7678837	ERR4911657
ERR4911681	6	2017	Germany	Human	screening	PRJEB41705	SAMEA7678880	ERR4911681
ERR4911683	5	2017	Germany	Human	screening	PRJEB41705	SAMEA7678882	ERR4911683
ERR4911688	5	2018	Germany	Human	screening	PRJEB41705	SAMEA7678890	ERR4911688
ERR4911696	225	2018	Germany	Human	screening	PRJEB41705	SAMEA7678898	ERR4911696
ERR4911703	5	2018	Germany	Human	screening	PRJEB41705	SAMEA7678914	ERR4911703
ERR4911708	5	2018	Germany	Human	bacteremia	PRJEB41705	SAMEA7678920	ERR4911708
ERR4911721	5	2019	Germany	Human	screening	PRJEB41705	SAMEA7678936	ERR4911721
ERR4911727	5	2019	Germany	Human	screening	PRJEB41705	SAMEA7678942	ERR4911727
ERR4911732	5	2019	Germany	Human	wound infection	PRJEB41705	SAMEA7678948	ERR4911732
ERR4911754	5	2014	Germany	Human	bacteremia	PRJEB41705	SAMEA7678753	ERR4911754
ERR4911757	6	2015	Germany	Human	Abscess	PRJEB41705	SAMEA7678762	ERR4911757
ERR4911791	5	2018	Germany	Human	screening	PRJEB41705	SAMEA7678908	ERR4911791
ERR4911837	5	2009	Germany	Human	screening	PRJEB41705	SAMEA7678674	ERR4911837
ERR4911838	5	2009	Germany	Human	-	PRJEB41705	SAMEA7678675	ERR4911838
ERR4911842	225	2012	Germany	Human	Abcess	PRJEB41705	SAMEA7678689	ERR4911842
ERR4911854	225	2014	Germany	Human	wound infection	PRJEB41705	SAMEA7678725	ERR4911854
ERR4911861	4542	2014	Germany	Human	screening	PRJEB41705	SAMEA7678732	ERR4911861
ERR4911862	6	2014	Germany	Human	screening	PRJEB41705	SAMEA7678733	ERR4911862
ERR4911878	5	2014	Germany	Human	screening	PRJEB41705	SAMEA7678756	ERR4911878
ERR4911895	5	2016	Germany	Human	bacteremia	PRJEB41705	SAMEA7678804	ERR4911895
ERR4911898	5	2016	Germany	Human	screening	PRJEB41705	SAMEA7678811	ERR4911898
ERR4911901	5	2016	Germany	Human	screening	PRJEB41705	SAMEA7678819	ERR4911901
ERR4911915	225	2016	Germany	Human	-	PRJEB41705	SAMEA7678824	ERR4911915
ERR4911920	225	2017	Germany	Human	wound infection	PRJEB41705	SAMEA7678839	ERR4911920
ERR4911923	225	2017	Germany	Human	wound infection	PRJEB41705	SAMEA7678874	ERR4911923
ERR4911932	146	2016	Germany	Human	bacteremia	PRJEB41705	SAMEA7678818	ERR4911932
ERR5052495	6	2016	Bangladesh	Human	-	PRJEB40908	SAMEA7471331	ERR5052495
ERR5052498	5	2016	Nigeria	Human	-	PRJEB40908	SAMEA7471334	ERR5052498
ERR5052499	5	2016	Nigeria	Human	-	PRJEB40908	SAMEA7471335	ERR5052499
ERR5052500	5	2016	Nigeria	Human	-	PRJEB40908	SAMEA7471336	ERR5052500
ERR5052501	5	2016	Nigeria	Human	-	PRJEB40908	SAMEA7471337	ERR5052501
ERR5052506	5	2016	Nigeria	Human	-	PRJEB40908	SAMEA7471342	ERR5052506
ERR5052524	6	2016	Pakistan	Human	-	PRJEB40908	SAMEA7471360	ERR5052524
ERR5052551	6	2016	Pakistan	Human	-	PRJEB40908	SAMEA7471387	ERR5052551
ERR5052552	6	2016	Pakistan	Human	-	PRJEB40908	SAMEA7471388	ERR5052552
ERR5052553	6	2016	Pakistan	Human	-	PRJEB40908	SAMEA7471389	ERR5052553
ERR5052554	6	2016	Pakistan	Human	-	PRJEB40908	SAMEA7471390	ERR5052554
ERR5052555	6	2016	Pakistan	Human	-	PRJEB40908	SAMEA7471391	ERR5052555
ERR5052556	6	2016	Pakistan	Human	-	PRJEB40908	SAMEA7471392	ERR5052556
ERR5052557	6	2016	Pakistan	Human	-	PRJEB40908	SAMEA7471393	ERR5052557
ERR5052558	6	2016	Pakistan	Human	-	PRJEB40908	SAMEA7471394	ERR5052558
ERR5052559	6	2016	Pakistan	Human	-	PRJEB40908	SAMEA7471395	ERR5052559
ERR5052560	6	2016	Pakistan	Human	-	PRJEB40908	SAMEA7471396	ERR5052560
ERR5052571	5	2016	South Africa	Human	-	PRJEB40908	SAMEA7471407	ERR5052571
ERR5052573	5	2016	South Africa	Human	-	PRJEB40908	SAMEA7471409	ERR5052573
ERR5052574	5	2016	South Africa	Human	-	PRJEB40908	SAMEA7471410	ERR5052574
ERR5052576	5	2016	South Africa	Human	-	PRJEB40908	SAMEA7471412	ERR5052576
ERR5052577	5	2016	South Africa	Human	-	PRJEB40908	SAMEA7471413	ERR5052577
ERR5052578	5	2016	South Africa	Human	-	PRJEB40908	SAMEA7471414	ERR5052578
ERR5052580	5	2016	South Africa	Human	-	PRJEB40908	SAMEA7471416	ERR5052580
ERR5052583	5	2016	South Africa	Human	-	PRJEB40908	SAMEA7471419	ERR5052583
ERR5052584	5	2016	South Africa	Human	-	PRJEB40908	SAMEA7471420	ERR5052584
ERR5052585	5	2016	South Africa	Human	-	PRJEB40908	SAMEA7471421	ERR5052585
ERR505345	5	2012	Tanzania	Human	Wound	PRJEB2655	SAMEA2298707	ERR505345
ERR505374	5	2012	Tanzania	Human	Wound	PRJEB2655	SAMEA2298736	ERR505374
ERR505377	5	2012	Tanzania	Human	Wound	PRJEB2655	SAMEA2298739	ERR505377
ERR505381	5	2013	Tanzania	Human	Aspirate	PRJEB2655	SAMEA2298743	ERR505381
ERR505382	5	2012	Tanzania	Human	Wound	PRJEB2655	SAMEA2298744	ERR505382
ERR5055715	1776	2011	USA	Mus musculus	nasopharynx	PRJEB41130	SAMEA7768707	ERR5055715
ERR5055716	1776	2011	USA	Mus musculus	nasopharynx	PRJEB41130	SAMEA7768708	ERR5055716
ERR5055737	5	2011	United States	Mouse	nasopharynx	PRJEB41130	SAMEA7768729	ERR5055737
ERR5055741	5	2011	United States	Mouse	nasopharynx	PRJEB41130	SAMEA7768733	ERR5055741
ERR5055743	5	2011	United States	Mouse	nasopharynx	PRJEB41130	SAMEA7768735	ERR5055743
ERR5055744	1776	2011	USA	Mus musculus	nasopharynx	PRJEB41130	SAMEA7768736	ERR5055744
ERR5055747	5	2011	United States	Mouse	nasopharynx	PRJEB41130	SAMEA7768739	ERR5055747
ERR5055748	5	2011	United States	Mouse	nasopharynx	PRJEB41130	SAMEA7768740	ERR5055748
ERR5055751	5	2011	United States	Mouse	nasopharynx	PRJEB41130	SAMEA7768743	ERR5055751
ERR5055759	5	2011	United States	Mouse	nasopharynx	PRJEB41130	SAMEA7768751	ERR5055759
ERR5055760	5	2011	United States	Mouse	nasopharynx	PRJEB41130	SAMEA7768752	ERR5055760
ERR5055764	5	2011	United States	Mouse	nasopharynx	PRJEB41130	SAMEA7768756	ERR5055764
ERR5055766	5	2011	United States	Mouse	nasopharynx	PRJEB41130	SAMEA7768758	ERR5055766
ERR5055771	5	2011	United States	Mouse	nasopharynx	PRJEB41130	SAMEA7768763	ERR5055771
ERR5055908	5	1999	Germany	Guinea pig	paw	PRJEB41130	SAMEA7768900	ERR5055908
ERR5083331	6	-	Singapore	-	-	PRJEB42399	SAMEA7777044	ERR5083331
ERR5083336	6	-	Singapore	-	-	PRJEB42399	SAMEA7777049	ERR5083336
ERR5083346	6	-	Singapore	-	-	PRJEB42399	SAMEA7777059	ERR5083346
ERR5083348	6	-	Singapore	-	-	PRJEB42399	SAMEA7777061	ERR5083348
ERR5083358	5	-	Singapore	-	-	PRJEB42399	SAMEA7777071	ERR5083358
ERR5083360	5	-	Singapore	-	-	PRJEB42399	SAMEA7777073	ERR5083360
ERR5083366	6	-	Singapore	-	-	PRJEB42399	SAMEA7777079	ERR5083366
ERR539870	5	2010	United States	-	-	PRJEB1915	SAMEA2383473	ERR539870
ERR539907	5	2010	United States	-	-	PRJEB1915	SAMEA2383511	ERR539907
ERR539915	5	2010	United States	-	-	PRJEB1915	SAMEA2383519	ERR539915
ERR540147	5	2010	United States	-	-	PRJEB1915	SAMEA2383943	ERR540147
ERR540195	105	-	-	-	-	PRJEB1915	SAMEA2383991	ERR540195
ERR540241	5	2010	United States	-	-	PRJEB1915	SAMEA2384037	ERR540241
ERR540243	5	2010	United States	-	-	PRJEB1915	SAMEA2384039	ERR540243
ERR540251	105	-	-	-	-	PRJEB1915	SAMEA2384047	ERR540251
ERR540264	5	2010	United States	-	-	PRJEB1915	SAMEA2384060	ERR540264
ERR540273	5	2009	United States	-	-	PRJEB1915	SAMEA2384069	ERR540273
ERR540282	105	-	-	-	-	PRJEB1915	SAMEA2384078	ERR540282
ERR540283	5	2010	United States	-	-	PRJEB1915	SAMEA2384079	ERR540283
ERR540289	5	2009	United States	-	-	PRJEB1915	SAMEA2384085	ERR540289
ERR540290	105	-	-	-	-	PRJEB1915	SAMEA2384086	ERR540290
ERR540304	5	2010	United States	-	-	PRJEB1915	SAMEA2384100	ERR540304
ERR540305	5	2009	United States	-	-	PRJEB1915	SAMEA2384101	ERR540305
ERR540313	105	-	-	-	-	PRJEB1915	SAMEA2384109	ERR540313
ERR540314	105	-	-	-	-	PRJEB1915	SAMEA2384110	ERR540314
ERR540315	5	2010	United States	-	-	PRJEB1915	SAMEA2384111	ERR540315
ERR540321	5	2009	United States	-	-	PRJEB1915	SAMEA2384117	ERR540321
ERR540322	5	2009	United States	-	-	PRJEB1915	SAMEA2384118	ERR540322
ERR5432281	5	2018	Germany	Human	-	PRJEB43549	SAMEA8217952	ERR5432281
ERR5432282	5	2018	Germany	Human	-	PRJEB43549	SAMEA8217953	ERR5432282
ERR5432490	146	2019	Germany	Human	-	PRJEB42370	SAMEA8218133	ERR5432490
ERR5432492	146	2019	Germany	Human	-	PRJEB42370	SAMEA8218135	ERR5432492
ERR5432563	5	2019	Germany	Human	-	PRJEB42370	SAMEA8218207	ERR5432563
ERR5432564	5	2019	Germany	Human	-	PRJEB42370	SAMEA8218208	ERR5432564
ERR5432571	5	2019	Germany	Human	-	PRJEB42370	SAMEA8218215	ERR5432571
ERR5442374	225	2020	Germany	Human	-	PRJEB43550	SAMEA8218260	ERR5442374
ERR5442454	6	2020	Germany	Human	-	PRJEB43550	SAMEA8218344	ERR5442454
ERR5442456	6	2020	Germany	Human	-	PRJEB43550	SAMEA8218346	ERR5442456
ERR5442518	5	2020	Germany	Human	-	PRJEB43550	SAMEA8218409	ERR5442518
ERR554068	5	2010	United States	-	-	PRJEB1915	SAMEA2383858	ERR554068
ERR554076	5	2010	United States	-	-	PRJEB1915	SAMEA2383866	ERR554076
ERR554084	5	2010	United States	-	-	PRJEB1915	SAMEA2383874	ERR554084
ERR554114	5	2010	United States	-	-	PRJEB1915	SAMEA2383905	ERR554114
ERR554115	5	2010	United States	-	-	PRJEB1915	SAMEA2383906	ERR554115
ERR554122	5	2010	United States	-	-	PRJEB1915	SAMEA2383913	ERR554122
ERR554205	5	2009	United States	-	-	PRJEB1915	SAMEA2384281	ERR554205
ERR554213	105	-	-	-	-	PRJEB1915	SAMEA2384289	ERR554213
ERR554237	5	2010	United States	-	-	PRJEB1915	SAMEA2384313	ERR554237
ERR554245	5	2010	United States	-	-	PRJEB1915	SAMEA2384321	ERR554245
ERR554261	5	2010	United States	-	-	PRJEB1915	SAMEA2384337	ERR554261
ERR554268	5	2009	United States	-	-	PRJEB1915	SAMEA2384344	ERR554268
ERR554275	5	2009	United States	-	-	PRJEB1915	SAMEA2384351	ERR554275
ERR554277	105	-	-	-	-	PRJEB1915	SAMEA2384353	ERR554277
ERR554282	5	2009	United States	-	-	PRJEB1915	SAMEA2384359	ERR554282
ERR554298	5	2009	United States	-	-	PRJEB1915	SAMEA2384375	ERR554298
ERR554299	5	2009	United States	-	-	PRJEB1915	SAMEA2384376	ERR554299
ERR554315	5	2009	United States	-	-	PRJEB1915	SAMEA2384392	ERR554315
[truncated: 5,073 more rows]

## Sheet: Table S4
Supplementary Table S4. Genomic elements relative to the chromosome of sample sa230905_barcode06
Description	Start position	End position	Size (bp)	No. of single nucleotide variants*	No. of single nucleotide variants (Time tree)*
spa (encoding immunoglobulin G binding protein A)	69160	70686	1526	7	7
Ess/Type VII secretion system	273833	294020	20187	83	82
Major pathogenicity island Sa	379747	425399	45652	91	227
SaPITokyo12571-like	807003	823296	16293	0	0
Prophage 1	852084	918234	66150	86	84
Prophage 2	1328840	1334200	5360	21	21
Major pathogenicity island Sa	1868799	1894827	26028	95	94
Prophage 3	2026427	2074008	47581	20	20
*Single nucleotide varients identified and exclused from phylogenetic analyses

## Sheet: Table S5
Supplementary Table S5. Whole-genome sequences of 397 Staphylococcus aureus samples, including AK3 lineage strains and closely related outgroup genomes
								Antimicrobial resistance genotype (AMRFinderPlus)																										Raw reads										Trimmed reads				de novo assembly
Sample	Country	Date	Source	Sample type	MLST	spa type	Clade in AK3 lineage	aac(6')-Ie / aph(2'')-Ia	aadD1	ant(9)-Ia	blaI	blaR1	blaZ	mecA	mecR1	fosB	fusC	fusA_H457Y	erm(A)	erm(C)	mupA	ileS_V588F	gyrA	parC	parE	tet(38)	tet(K)	tet(L)	tet(M)	mepA	BioProject ID	BioSample	SRA	Average read length	Number of reads	No. reads unclassified (%)	No. reads species #1 (%)	Species #1	No. reads species #2 (%)	Species #2	No. reads species #3 (%)	Species #3	Column2	Average read length2	Number of reads2	% survived trimming	Column1	Estimated depth	No. contigs
Complete genome
NZAK3	New Zealand	2005	Human	Skin	5	t002	Clade 2.2	-	-	-	blaI	-	blaZ	mecA	mecR1	fosB	fusC	-	-	-	-	-	-	-	-	tet(38)	-	-	-	mepA	PRJEB12333	SAMEA3733527	ERS1040676	-	-	-	-	-	-	-	-	-		-	-	-		-	2
Nanopore data
sa220209_barcode74	New Zealand	2022	Human	Eye swab	4166	t002	Clade 2.1	-	-	-	blaI	-	blaZ	mecA	mecR1	fosB	fusC	-	-	-	-	-	-	-	-	tet(38)	-	-	-	mepA	PRJNA1090129	SAMN41012800	SRR28740755	518	284287	23961 (8.57)	175016 (62.61)	Staphylococcus aureus	1550 (0.55)	Escherichia coli	1134 (0.41)	Staphylococcus argenteus		423	279535	98.3284		66	159
sa230705_barcode19	New Zealand	2023	Human	Swab of chest	7262	t002	Outside MRSA AK3 lineage	-	-	-	blaI	-	blaZ	-	-	fosB	-	-	-	-	-	-	-	-	-	tet(38)	-	-	-	mepA	PRJNA1144171	SAMN43040010	SRR30149084	1193	191407	990 (0.52)	153793 (80.75)	Staphylococcus aureus	476 (0.25)	Staphylococcus argenteus	365 (0.19)	Salmonella sp.		1096	190466	99.5084		119	2
sa230905_barcode06	New Zealand	2023	Human	Eye swab	5	t1062	Outside MRSA AK3 lineage	-	-	-	blaI	-	blaZ	-	-	fosB	-	-	-	-	-	-	-	-	-	tet(38)	-	-	-	mepA	PRJNA1144171	SAMN43040015	SRR30149079	2424	79071	529 (0.68)	68244 (87.09)	Staphylococcus aureus	518 (0.66)	Enterococcus faecalis	288 (0.37)	Clostridioides difficile		2352	78362	99.1033		41*	1
sa231212_barcode77	New Zealand	2023	Human	Swab of surgical wound	5	t002	Clade 2.2	-	-	-	blaI	-	blaZ	mecA	mecR1	fosB	fusC	-	-	-	-	-	-	-	-	tet(38)	-	-	-	mepA	PRJNA1144171	SAMN43040019	SRR30149074	1147	72297	1351 (1.9)	52640 (73.98)	Staphylococcus aureus	1234 (1.73)	Staphylococcus caprae	349 (0.49)	Escherichia coli		1067	71154	98.419		43	4
Illumina data
20MR0088	New Zealand	2020	Human	Screen	5	t002	Clade 2.1	-	-	-	blaI	-	blaZ	mecA	mecR1	fosB	fusC	-	-	-	-	-	-	-	-	tet(38)	-	-	-	mepA	PRJNA1029301	SAMN45839249	SRR31718943	147	2512082	1371 (0.11)	512872 (40.83)	Staphylococcus aureus	1776 (0.14)	Staphylococcus argenteus	1244 (0.1)	Staphylococcus schweitzeri		145	2462328	98.0194		131	57
20MR0089	New Zealand	2020	Human	Screen	5	t002	Clade 2.1	-	-	-	blaI	-	blaZ	mecA	mecR1	fosB	fusC	-	-	-	-	-	-	-	-	tet(38)	-	-	-	mepA	PRJNA1029301	SAMN45839250	SRR31718916	139	4520968	7181 (0.32)	845201 (37.39)	Staphylococcus aureus	2712 (0.12)	Staphylococcus argenteus	1965 (0.09)	Staphylococcus schweitzeri		138	4420498	97.7777		225	41
20MR0090	New Zealand	2020	Human	Eye	5	t002	Clade 2.2	-	-	-	blaI	-	blaZ	mecA	mecR1	fosB	fusC	-	-	-	-	-	-	-	-	tet(38)	-	-	-	mepA	PRJNA1029301	SAMN45839251	SRR31718672	147	3328768	1401 (0.08)	682156 (40.99)	Staphylococcus aureus	2536 (0.15)	Staphylococcus argenteus	1246 (0.07)	Staphylococcus simiae		146	3271238	98.2717		175	42
20MR0098	New Zealand	2020	Human	Umbilicus	5	t002	Clade 2.2	-	-	-	blaI	-	blaZ	mecA	mecR1	fosB	fusC	-	-	erm(C)	-	-	-	-	-	tet(38)	-	-	-	mepA	PRJNA1029301	SAMN45839254	SRR31718900	146	2369400	1426 (0.12)	491359 (41.48)	Staphylococcus aureus	1498 (0.13)	Staphylococcus argenteus	830 (0.07)	Staphylococcus schweitzeri		145	2327408	98.2277		123	69
20MR0103	New Zealand	2020	Human	Screen	5	t002	Clade 2.2	-	-	-	blaI	-	blaZ	mecA	mecR1	fosB	fusC	-	-	erm(C)	-	-	-	-	-	tet(38)	-	-	-	mepA	PRJNA1029301	SAMN45839256	SRR31718791	145	1960858	1902 (0.19)	413584 (42.18)	Staphylococcus aureus	1368 (0.14)	Staphylococcus argenteus	739 (0.08)	Staphylococcus schweitzeri		143	1917894	97.8089		101	77
20MR0105	New Zealand	2020	Human	Screen	5	t002	Clade 2.2	-	-	-	blaI	-	blaZ	mecA	mecR1	fosB	fusC	-	-	-	-	-	-	-	-	tet(38)	-	-	-	mepA	PRJNA1029301	SAMN45839257	SRR31718780	147	3026212	1464 (0.1)	647651 (42.8)	Staphylococcus aureus	2220 (0.15)	Staphylococcus argenteus	1093 (0.07)	Staphylococcus agnetis		146	2973218	98.2488		159	39
20MR0106	New Zealand	2020	Human	Screen	5	t002	Clade 2.1	-	-	-	blaI	-	blaZ	mecA	mecR1	fosB	fusC	-	-	-	-	-	-	-	-	tet(38)	-	-	-	mepA	PRJNA1029301	SAMN45839258	SRR31718769	147	2760228	1399 (0.1)	538103 (38.99)	Staphylococcus aureus	1638 (0.12)	Staphylococcus argenteus	1115 (0.08)	Staphylococcus schweitzeri		145	2713172	98.2952		144	58
20MR0111	New Zealand	2020	Human	Screen	5	t002	Clade 2.1	-	-	-	blaI	-	blaZ	mecA	mecR1	fosB	-	-	-	-	-	-	-	-	-	tet(38)	-	-	-	mepA	PRJNA1029301	SAMN45839261	SRR31718764	146	2698514	843 (0.06)	520086 (38.55)	Staphylococcus aureus	1680 (0.12)	Staphylococcus argenteus	1046 (0.08)	Staphylococcus simiae		144	2653772	98.342		140	181
20MR0123	New Zealand	2020	Human	Screen	5	t002	Clade 2.2	-	-	-	blaI	-	blaZ	mecA	mecR1	fosB	fusC	-	-	-	-	-	-	-	-	tet(38)	-	-	-	mepA	PRJNA1029301	SAMN45839265	SRR31718524	146	2469314	856 (0.07)	504315 (40.85)	Staphylococcus aureus	1724 (0.14)	Staphylococcus argenteus	1056 (0.09)	Staphylococcus schweitzeri		144	2426658	98.2726		129	45
20MR0129	New Zealand	2020	Human	Aspirate	5	t002	Clade 2.1	-	-	-	blaI	-	blaZ	mecA	mecR1	fosB	fusC	-	-	erm(C)	-	-	-	-	-	tet(38)	-	-	-	mepA	PRJNA1029301	SAMN45839266	SRR31718885	137	2905626	2619 (0.18)	583170 (40.14)	Staphylococcus aureus	1502 (0.1)	Staphylococcus argenteus	918 (0.06)	Staphylococcus simiae		136	2855714	98.2822		142	37
20MR0130	New Zealand	2020	Human	Screen	5	t002	Clade 2.2	-	-	-	blaI	-	blaZ	mecA	mecR1	fosB	fusC	-	-	-	-	-	-	-	-	tet(38)	-	-	-	mepA	PRJNA1029301	SAMN45839267	SRR31718874	141	2616482	1687 (0.13)	504842 (38.59)	Staphylococcus aureus	1546 (0.12)	Staphylococcus argenteus	909 (0.07)	Staphylococcus schweitzeri		140	2573528	98.3583		131	39
20MR0131	New Zealand	2020	Human	Screen	5	t002	Clade 2.1	-	-	-	blaI	-	blaZ	mecA	mecR1	fosB	fusC	-	-	-	-	-	-	-	-	tet(38)	-	-	-	mepA	PRJNA1029301	SAMN45839268	SRR31718863	138	2510152	1741 (0.14)	456089 (36.34)	Staphylococcus aureus	1477 (0.12)	Staphylococcus argenteus	882 (0.07)	Staphylococcus schweitzeri		137	2470534	98.4217		123	38
20MR0132	New Zealand	2020	Human	Screen	5	t002	Clade 2.1	-	-	-	blaI	-	blaZ	mecA	mecR1	fosB	fusC	-	-	-	-	-	-	-	-	tet(38)	-	-	-	mepA	PRJNA1029301	SAMN45839269	SRR31718619	143	2410176	1219 (0.1)	464153 (38.52)	Staphylococcus aureus	1511 (0.13)	Staphylococcus argenteus	862 (0.07)	Staphylococcus schweitzeri		142	2372652	98.4431		123	36
20MR0133	New Zealand	2020	Human	Screen	5	unknown	Clade 2.2	-	-	-	blaI	-	blaZ	mecA	mecR1	fosB	fusC	-	-	-	-	-	-	-	-	tet(38)	-	-	-	mepA	PRJNA1029301	SAMN45839270	SRR31718608	139	2421152	1471 (0.12)	437901 (36.17)	Staphylococcus aureus	1677 (0.14)	Staphylococcus argenteus	853 (0.07)	Staphylococcus schweitzeri		138	2383830	98.4585		120	32
20MR0137	New Zealand	2020	Human	Blood	5	t002	Clade 2.1	-	-	-	blaI	-	blaZ	mecA	mecR1	fosB	fusC	-	-	-	-	-	-	-	-	tet(38)	-	-	-	mepA	PRJNA1029301	SAMN45839271	SRR31718737	141	3607970	2594 (0.14)	635814 (35.24)	Staphylococcus aureus	2003 (0.11)	Staphylococcus argenteus	1186 (0.07)	Staphylococcus simiae		140	3555674	98.5505		182	76
20MR0138	New Zealand	2020	Human	Screen	5	t002	Clade 2.1	-	-	-	blaI	-	blaZ	mecA	mecR1	fosB	fusC	-	-	-	-	-	-	-	-	tet(38)	-	-	-	mepA	PRJNA1029301	SAMN45839272	SRR31718726	141	2235504	1308 (0.12)	395273 (35.36)	Staphylococcus aureus	1214 (0.11)	Staphylococcus argenteus	791 (0.07)	Staphylococcus simiae		140	2204356	98.6067		112	118
20MR0139	New Zealand	2020	Human	Screen	5	t002	Clade 2.1	-	-	-	-	blaR1	blaZ	mecA	mecR1	fosB	fusC	-	-	-	-	-	-	-	-	tet(38)	-	-	-	mepA	PRJNA1029301	SAMN45839273	SRR31718715	144	2548150	1237 (0.1)	472275 (37.07)	Staphylococcus aureus	1597 (0.13)	Staphylococcus argenteus	940 (0.07)	Staphylococcus simiae		143	2511274	98.5528		131	128
20MR0140	New Zealand	2020	Human	Screen	5	t002	Clade 2.1	-	-	-	blaI	-	blaZ	mecA	mecR1	fosB	fusC	-	-	-	-	-	-	-	-	tet(38)	-	-	-	mepA	PRJNA1029301	SAMN45839274	SRR31718508	146	2830264	1097 (0.08)	549708 (38.84)	Staphylococcus aureus	1813 (0.13)	Staphylococcus argenteus	1024 (0.07)	Staphylococcus simiae		145	2791134	98.6174		147	98
20MR0143	New Zealand	2020	Human	Screen	5	t2069	Clade 2.2	-	-	-	blaI	blaR1	blaZ	mecA	mecR1	fosB	fusC	-	-	erm(C)	-	-	-	-	-	tet(38)	-	-	-	mepA	PRJNA1029301	SAMN45839275	SRR31718497	148	5509328	1810 (0.07)	1111502 (40.35)	Staphylococcus aureus	17662 (0.64)	Staphylococcus sp.	3351 (0.12)	Staphylococcus argenteus		147	5435344	98.6571		291	47
20MR0144	New Zealand	2020	Human	Wound	5	t2069	Clade 2.2	-	-	-	blaI	blaR1	blaZ	mecA	mecR1	fosB	fusC	-	-	erm(C)	-	-	-	-	-	tet(38)	-	-	-	mepA	PRJNA1029301	SAMN45839276	SRR31718858	145	6749002	4192 (0.12)	1264380 (37.47)	Staphylococcus aureus	24876 (0.74)	Staphylococcus sp.	3695 (0.11)	Staphylococcus argenteus		144	6652150	98.5649		350	44
20MR0149	New Zealand	2020	Human	Screen	5	t002	Clade 2.1	-	-	-	blaI	-	blaZ	mecA	mecR1	fosB	fusC	-	-	-	-	-	-	-	-	tet(38)	-	-	-	mepA	PRJNA1029301	SAMN45839277	SRR31718847	147	2985378	1142 (0.08)	585562 (39.23)	Staphylococcus aureus	2067 (0.14)	Staphylococcus argenteus	1242 (0.08)	Staphylococcus schweitzeri		145	2938390	98.4261		156	117
20MR0151	New Zealand	2020	Human	Screen	5	t002	Clade 2.1	-	-	-	-	blaR1	blaZ	mecA	mecR1	fosB	fusC	-	-	-	-	-	-	-	-	tet(38)	-	-	-	mepA	PRJNA1029301	SAMN45839278	SRR31718836	147	2931022	1512 (0.1)	684073 (46.68)	Staphylococcus aureus	2187 (0.15)	Staphylococcus argenteus	1106 (0.08)	Staphylococcus simiae		146	2885660	98.4523		154	112
20MR0165	New Zealand	2020	Human	Skin and soft tissue infection	5	t002	Clade 2.2	-	-	-	blaI	blaR1	blaZ	mecA	mecR1	fosB	fusC	-	-	-	-	-	-	-	-	tet(38)	-	-	-	mepA	PRJNA1029301	SAMN45839279	SRR31718592	145	5358454	2741 (0.1)	1056151 (39.42)	Staphylococcus aureus	4130 (0.15)	Staphylococcus argenteus	2481 (0.09)	Staphylococcus schweitzeri		143	5248596	97.9498		278	42
20MR0166	New Zealand	2020	Human	Skin and soft tissue infection	5	t002	Clade 2.1	-	-	-	blaI	-	blaZ	mecA	mecR1	fosB	fusC	-	-	-	-	-	-	-	-	tet(38)	-	-	-	mepA	PRJNA1029301	SAMN45839280	SRR31718581	148	6426832	3537 (0.11)	1331450 (41.43)	Staphylococcus aureus	5687 (0.18)	Staphylococcus argenteus	3433 (0.11)	Staphylococcus schweitzeri		145	6292722	97.9133		339	40
20MR0171	New Zealand	2020	Human	Skin and soft tissue infection	5	t002	Clade 2.2	-	-	-	blaI	-	blaZ	mecA	mecR1	fosB	fusC	-	-	-	-	-	-	-	-	tet(38)	-	-	-	mepA	PRJNA1029301	SAMN45839281	SRR31718570	143	5819922	5339 (0.18)	1079299 (37.09)	Staphylococcus aureus	4710 (0.16)	Staphylococcus argenteus	2760 (0.09)	Staphylococcus schweitzeri		140	5690874	97.7827		296	29
20MR0187	New Zealand	2020	Human	Breast milk	5	t002	Clade 2.1	-	-	-	blaI	-	blaZ	mecA	mecR1	fosB	fusC	-	-	-	-	-	-	-	-	tet(38)	-	-	-	mepA	PRJNA1029301	SAMN45839282	SRR31718699	146	12072820	6877 (0.11)	2366731 (39.21)	Staphylococcus aureus	10112 (0.17)	Staphylococcus argenteus	5754 (0.1)	Staphylococcus schweitzeri		143	11831398	98.0003		630	36
20MR0215	New Zealand	2020	Human	Skin and soft tissue infection	5	t002	Clade 2.2	-	-	-	blaI	blaR1	blaZ	mecA	mecR1	fosB	fusC	-	-	-	-	-	-	-	-	tet(38)	-	-	-	mepA	PRJNA1029301	SAMN45839283	SRR31718688	146	3413270	1609 (0.09)	669041 (39.2)	Staphylococcus aureus	2678 (0.16)	Staphylococcus argenteus	1648 (0.1)	Staphylococcus schweitzeri		143	3344440	97.9835		178	48
20MR0535	New Zealand	2020	Human	Screen	5	t002	Clade 2.2	-	-	-	blaI	-	blaZ	mecA	mecR1	fosB	fusC	-	-	-	-	-	-	-	-	tet(38)	-	-	-	mepA	PRJNA1029301	SAMN45839284	SRR31718938	147	4182498	1483 (0.07)	810546 (38.76)	Staphylococcus aureus	2999 (0.14)	Staphylococcus argenteus	1668 (0.08)	Staphylococcus simiae		145	4111864	98.3112		218	41
21MR0010	New Zealand	2021	Human	Blood	5	t088	Outside MRSA AK3 lineage	-	-	-	blaI	-	blaZ	-	-	fosB	-	-	-	-	-	-	-	-	-	tet(38)	-	-	-	mepA	PRJNA1029301	SAMN45839290	SRR31718554	144	5640998	3124 (0.11)	1221054 (43.29)	Staphylococcus aureus	7440 (0.26)	Staphylococcus argenteus	5447 (0.19)	Streptococcus pneumoniae		141	5480654	97.1575		289	27
21MR0012	New Zealand	2020	Human	Eye	5	t539	Clade 2.1	-	-	-	blaI	-	-	mecA	mecR1	fosB	-	-	-	-	-	-	-	-	-	tet(38)	-	-	-	mepA	PRJNA1029301	SAMN45839291	SRR31718543	145	2220244	1855 (0.17)	379006 (34.14)	Staphylococcus epidermidis	294352 (26.52)	Staphylococcus aureus	1016 (0.09)	Staphylococcus argenteus		142	2174854	97.9556		114	322
21MR0013	New Zealand	2020	Human	Abscess	5	t002	Clade 2.1	-	-	-	-	-	blaZ	mecA	mecR1	fosB	-	-	-	-	-	-	-	-	-	tet(38)	-	-	-	mepA	PRJNA1029301	SAMN45839292	SRR31718676	147	1680158	675 (0.08)	336356 (40.04)	Staphylococcus aureus	1318 (0.16)	Staphylococcus argenteus	771 (0.09)	Staphylococcus simiae		144	1643856	97.8394		88	290
21MR0014	New Zealand	2021	Human	Screen	5	t002	Clade 2.1	-	-	-	-	blaR1	blaZ	mecA	mecR1	fosB	fusC	-	-	-	-	-	-	-	-	tet(38)	-	-	-	mepA	PRJNA1029301	SAMN45839293	SRR31718675	146	1722700	890 (0.1)	346832 (40.27)	Staphylococcus aureus	1267 (0.15)	Staphylococcus argenteus	721 (0.08)	Staphylococcus schweitzeri		143	1685136	97.8195		89	182
21MR0021	New Zealand	2021	Human	Umbilicus	5	t002	Clade 2.2	-	-	-	blaI	-	blaZ	mecA	mecR1	fosB	fusC	-	-	erm(C)	-	-	-	-	-	tet(38)	-	-	-	mepA	PRJNA1029301	SAMN45839296	SRR31718671	147	6021710	3967 (0.13)	1239374 (41.16)	Staphylococcus aureus	11050 (0.37)	Staphylococcus hominis	5256 (0.17)	Staphylococcus argenteus		144	5900802	97.9921		316	51
21MR0069	New Zealand	2021	Human	Screen	5	t002	Clade 2.1	-	-	-	blaI	-	blaZ	mecA	mecR1	fosB	fusC	-	-	-	-	-	-	-	-	tet(38)	-	-	-	mepA	PRJNA1029301	SAMN45839304	SRR31718663	147	5191890	3707 (0.14)	949968 (36.59)	Staphylococcus aureus	335462 (12.92)	Staphylococcus epidermidis	4172 (0.16)	Staphylococcus argenteus		145	5092178	98.0795		273	44
21MR0077	New Zealand	2021	Human	Blood	8326	t045	Clade 2.2	-	-	-	blaI	-	blaZ	mecA	mecR1	fosB	fusC	-	-	-	-	-	-	-	-	tet(38)	-	-	-	mepA	PRJNA1029301	SAMN45839307	SRR31718659	134	3378698	4007 (0.24)	556028 (32.91)	Staphylococcus aureus	2266 (0.13)	Staphylococcus argenteus	1499 (0.09)	Staphylococcus schweitzeri		132	3285468	97.2407		161	56
21MR0105	New Zealand	2021	Human	Blood	5	t002	Outside MRSA AK3 lineage	-	-	-	blaI	-	blaZ	-	-	fosB	-	-	-	-	-	-	-	-	-	tet(38)	-	-	-	mepA	PRJNA1029301	SAMN45839308	SRR31718658	146	5252950	1503 (0.06)	1138161 (43.33)	Staphylococcus aureus	4335 (0.17)	Staphylococcus argenteus	2951 (0.11)	Escherichia coli		145	5195422	98.9048		273	26
21MR0119	New Zealand	2021	Human	Screen	5	t002	Clade 2.1	-	-	-	blaI	blaR1	blaZ	mecA	mecR1	fosB	fusC	-	-	-	-	-	-	-	-	tet(38)	-	-	-	mepA	PRJNA1029301	SAMN45839314	SRR31718913	147	7753598	4504 (0.12)	1567552 (40.43)	Staphylococcus aureus	7092 (0.18)	Staphylococcus argenteus	4225 (0.11)	Staphylococcus schweitzeri		142	7545822	97.3203		406	59
21MR0120	New Zealand	2021	Human	Screen	5	t002	Clade 2.1	-	-	-	blaI	-	blaZ	mecA	mecR1	fosB	fusC	-	-	-	-	-	-	-	-	tet(38)	-	-	-	mepA	PRJNA1029301	SAMN45839315	SRR31718912	146	5965912	2904 (0.1)	1181621 (39.61)	Staphylococcus aureus	5046 (0.17)	Staphylococcus argenteus	3007 (0.1)	Staphylococcus schweitzeri		142	5817744	97.5164		311	64
21MR0121	New Zealand	2021	Human	Screen	5	t002	Clade 2.1	-	-	-	blaI	-	blaZ	mecA	mecR1	fosB	fusC	-	-	-	-	-	-	-	-	tet(38)	-	-	-	mepA	PRJNA1029301	SAMN45839316	SRR31718910	147	6106202	2191 (0.07)	1226751 (40.18)	Staphylococcus aureus	5623 (0.18)	Staphylococcus argenteus	3193 (0.1)	Staphylococcus schweitzeri		143	5961762	97.6345		321	49
21MR0153	New Zealand	2021	Human	Blood	5	t002	Clade 2.2	-	-	-	blaI	-	blaZ	mecA	mecR1	fosB	fusC	-	-	-	-	-	-	-	-	tet(38)	-	-	-	mepA	PRJNA1029301	SAMN45839326	SRR31718899	142	3611910	2322 (0.13)	687405 (38.06)	Staphylococcus aureus	2808 (0.16)	Staphylococcus argenteus	1733 (0.1)	Staphylococcus schweitzeri		140	3526716	97.6413		183	40
21MR0157	New Zealand	2021	Human	Blood	5	t002	Clade 2.2	aac(6')-Ie/aph(2'')-Ia	aadD1	-	blaI	-	blaZ	mecA	mecR1	fosB	fusC	-	-	-	-	-	-	-	-	tet(38)	-	tet(L)	-	mepA	PRJNA1029301	SAMN45839328	SRR31718897	144	2836524	2032 (0.14)	515212 (36.33)	Staphylococcus aureus	2063 (0.15)	Staphylococcus argenteus	1486 (0.1)	Staphylococcus epidermidis		142	2785152	98.1889		145	189
21MR0200	New Zealand	2021	Human	Screen	5	t002	Clade 2.2	-	-	-	blaI	-	blaZ	mecA	mecR1	fosB	fusC	-	-	-	-	-	-	-	-	tet(38)	-	-	-	mepA	PRJNA1029301	SAMN45839335	SRR31718890	148	10730136	6004 (0.11)	2297175 (42.82)	Staphylococcus aureus	9411 (0.18)	Staphylococcus argenteus	5454 (0.1)	Staphylococcus schweitzeri		145	10528410	98.12		565	29
21MR0201	New Zealand	2021	Human	Screen	5	t002	Clade 2.2	-	-	-	blaI	-	blaZ	mecA	mecR1	fosB	fusC	-	-	-	-	-	-	-	-	tet(38)	-	-	-	mepA	PRJNA1029301	SAMN45839336	SRR31718888	148	11835694	6120 (0.1)	2540434 (42.93)	Staphylococcus aureus	10017 (0.17)	Staphylococcus argenteus	5785 (0.1)	Staphylococcus schweitzeri		145	11625586	98.2248		624	32
21MR0208	New Zealand	2021	Human	Screen	5	t002	Clade 2.2	-	-	-	blaI	-	blaZ	mecA	mecR1	fosB	fusC	-	-	-	-	-	-	-	-	tet(38)	-	-	-	mepA	PRJNA1029301	SAMN45839338	SRR31718802	148	2831768	796 (0.06)	569836 (40.25)	Staphylococcus aureus	1998 (0.14)	Staphylococcus argenteus	1198 (0.08)	Staphylococcus simiae		145	2780244	98.1805		149	144
21MR0222	New Zealand	2021	Human	Blood	5	t002	Clade 2.1	-	-	-	blaI	-	blaZ	mecA	mecR1	fosB	fusC	-	-	-	-	-	-	-	-	tet(38)	-	-	-	mepA	PRJNA1029301	SAMN45839341	SRR31718799	143	2872452	2674 (0.19)	529175 (36.84)	Staphylococcus aureus	2251 (0.16)	Serratia marcescens	2216 (0.15)	Staphylococcus argenteus		141	2813768	97.957		146	245
21MR0226	New Zealand	2021	Human	Blood	5	t002	Clade 1	-	-	-	blaI	-	blaZ	-	-	fosB	-	-	-	-	-	-	-	-	-	tet(38)	-	-	-	mepA	PRJNA1029301	SAMN45839344	SRR31718795	146	3013298	534 (0.04)	696289 (46.21)	Staphylococcus aureus	6079 (0.4)	Streptococcus pyogenes	2190 (0.15)	Staphylococcus argenteus		145	2979530	98.8794		156	25
21MR0253	New Zealand	2021	Human	Blood	5	t002	Clade 2.1	-	-	-	blaI	blaR1	blaZ	mecA	mecR1	fosB	fusC	-	-	-	-	-	-	-	-	tet(38)	-	-	-	mepA	PRJNA1029301	SAMN45839351	SRR31718785	143	2915634	2346 (0.16)	543124 (37.26)	Staphylococcus aureus	1991 (0.14)	Staphylococcus argenteus	1339 (0.09)	Staphylococcus schweitzeri		141	2854536	97.9045		148	144
21MR0258	New Zealand	2021	Human	Blood	5	t002	Clade 2.1	-	-	ant(9)-Ia	blaI	blaR1	blaZ	mecA	mecR1	fosB	fusC	-	erm(A)	-	-	-	-	-	-	tet(38)	-	-	-	mepA	PRJNA1029301	SAMN45839354	SRR31718782	142	2674810	2150 (0.16)	476032 (35.59)	Staphylococcus aureus	1793 (0.13)	Staphylococcus argenteus	1113 (0.08)	Staphylococcus schweitzeri		140	2622744	98.0535		136	236
21MR0281	New Zealand	2021	Human	Blood	5	t002	Clade 2.1	aac(6')-Ie/aph(2'')-Ia	aadD1	ant(9)-Ia	-	-	blaZ	mecA	mecR1	fosB	fusC	-	erm(A)	-	-	-	-	-	-	tet(38)	-	-	-	mepA	PRJNA1029301	SAMN45839360	SRR31718775	143	2223894	2212 (0.2)	409221 (36.8)	Staphylococcus aureus	1787 (0.16)	Staphylococcus argenteus	1055 (0.09)	Staphylococcus simiae		141	2181266	98.0832		113	336
21MR0334	New Zealand	2021	Human	Blood	5	t002	Clade 2.1	aac(6')-Ie/aph(2'')-Ia	aadD1	ant(9)-Ia	blaI	-	blaZ	mecA	mecR1	fosB	fusC	-	erm(A)	-	mupA	-	-	-	-	tet(38)	-	-	-	mepA	PRJNA1029301	SAMN45839371	SRR31718651	141	5796484	4154 (0.14)	1079162 (37.24)	Staphylococcus aureus	4705 (0.16)	Staphylococcus argenteus	2952 (0.1)	Staphylococcus schweitzeri		138	5649024	97.456		291	35
21MR0340	New Zealand	2021	Human	Screen	5	t002	Clade 2.1	-	-	-	blaI	-	blaZ	mecA	mecR1	fosB	fusC	-	-	-	-	-	gyrA_S84L	parC_S80F	-	tet(38)	-	-	-	mepA	PRJNA1029301	SAMN45839373	SRR31718649	126	6781890	17865 (0.53)	1050736 (30.99)	Staphylococcus aureus	4600 (0.14)	Staphylococcus argenteus	2870 (0.08)	Staphylococcus schweitzeri		123	6512502	96.0278		305	51
21MR0353	New Zealand	2021	Human	Blood	5	t002	Outside MRSA AK3 lineage	-	-	-	blaI	-	blaZ	-	-	fosB	-	-	-	-	-	-	-	-	-	tet(38)	-	-	-	mepA	PRJNA1029301	SAMN45839379	SRR31718642	140	1169954	481 (0.08)	224667 (38.41)	Staphylococcus aureus	2068 (0.35)	Cronobacter sakazakii	2016 (0.34)	Legionella pneumophila		140	1156250	98.8287		58	40
21MR0362	New Zealand	2021	Human	Blood	5	t002	Outside MRSA AK3 lineage	-	-	-	blaI	-	blaZ	-	-	fosB	-	-	-	-	-	-	-	-	-	tet(38)	-	-	-	mepA	PRJNA1029301	SAMN45839381	SRR31718640	141	3312146	1335 (0.08)	638304 (38.54)	Staphylococcus aureus	4197 (0.25)	Legionella pneumophila	4049 (0.24)	Cronobacter sakazakii		141	3277696	98.9599		166	28
21MR0368	New Zealand	2021	Human	Blood	5	t002	Outside MRSA AK3 lineage	-	-	-	blaI	-	blaZ	-	-	fosB	-	-	-	-	-	-	-	-	parE_P451S	tet(38)	-	-	-	mepA	PRJNA1029301	SAMN45839385	SRR31718636	146	2959330	1406 (0.1)	632090 (42.72)	Staphylococcus aureus	9478 (0.64)	Streptococcus pyogenes	3315 (0.22)	Enterococcus faecium		146	2937134	99.25		154	26
21MR0390	New Zealand	2021	Human	Blood	5	t088	Clade 2.2	-	-	-	blaI	-	blaZ	mecA	mecR1	fosB	fusC	-	-	-	-	-	-	-	-	tet(38)	-	-	-	mepA	PRJNA1029301	SAMN45839386	SRR31718634	147	3078886	1616 (0.1)	643539 (41.8)	Staphylococcus aureus	3060 (0.2)	Staphylococcus argenteus	1859 (0.12)	Staphylococcus schweitzeri		145	3010020	97.7633		161	50
21MR0399	New Zealand	2021	Human	Blood	5	t8784	Clade 2.1	-	-	-	blaI	-	blaZ	mecA	mecR1	fosB	fusC	-	-	-	-	-	-	-	-	tet(38)	-	-	-	mepA	PRJNA1029301	SAMN45839387	SRR31718633	145	3443038	2760 (0.16)	719942 (41.82)	Staphylococcus aureus	2904 (0.17)	Staphylococcus argenteus	1814 (0.11)	Staphylococcus schweitzeri		143	3361892	97.6432		178	41
21MR0413	New Zealand	2021	Human	Blood	5	t002	Clade 2.2	-	-	-	-	-	blaZ	mecA	mecR1	fosB	fusC	-	-	-	-	-	-	-	-	tet(38)	-	-	-	mepA	PRJNA1029301	SAMN45839388	SRR31718632	141	3712726	3190 (0.17)	654707 (35.27)	Staphylococcus aureus	2748 (0.15)	Staphylococcus argenteus	1806 (0.1)	Staphylococcus schweitzeri		139	3622104	97.5592		186	47
21MR0426	New Zealand	2021	Human	Blood	5	t002	Clade 2.2	-	-	-	blaI	-	blaZ	mecA	mecR1	fosB	fusC	-	-	-	-	-	-	-	-	tet(38)	-	-	-	mepA	PRJNA1029301	SAMN45839389	SRR31718631	144	3424940	2835 (0.17)	678106 (39.6)	Staphylococcus aureus	2889 (0.17)	Staphylococcus argenteus	1914 (0.11)	Staphylococcus schweitzeri		141	3340012	97.5203		175	50
21MR0448	New Zealand	2021	Human	Screen	5	t002	Clade 2.1	-	-	-	blaI	-	blaZ	mecA	mecR1	fosB	fusC	-	-	-	-	-	-	-	-	tet(38)	-	-	-	mepA	PRJNA1029301	SAMN45839392	SRR31718628	147	2912956	1101 (0.08)	611357 (41.98)	Staphylococcus aureus	2450 (0.17)	Staphylococcus argenteus	1341 (0.09)	Staphylococcus schweitzeri		145	2859260	98.1566		153	42
21MR0455	New Zealand	2021	Human	Blood	5	t002	Clade 2.2	-	-	-	-	-	blaZ	mecA	mecR1	fosB	fusC	-	-	-	-	-	-	-	-	tet(38)	-	-	-	mepA	PRJNA1029301	SAMN45839393	SRR31718627	143	3266554	2507 (0.15)	599305 (36.69)	Staphylococcus aureus	2649 (0.16)	Staphylococcus argenteus	1631 (0.1)	Staphylococcus schweitzeri		141	3194506	97.7944		166	72
21MR0459	New Zealand	2021	Human	Blood	5	t002	Clade 2.2	aac(6')-Ie/aph(2'')-Ia	aadD1	-	blaI	blaR1	blaZ	mecA	mecR1	fosB	fusC	-	-	-	-	-	-	-	-	tet(38)	-	tet(L)	-	mepA	PRJNA1029301	SAMN45839394	SRR31718626	145	3385304	2042 (0.12)	637924 (37.69)	Staphylococcus aureus	2805 (0.17)	Staphylococcus argenteus	1725 (0.1)	Staphylococcus schweitzeri		143	3307876	97.7128		175	52
21MR0470	New Zealand	2021	Human	Blood	5	t002	Clade 2.2	-	-	-	blaI	-	blaZ	mecA	mecR1	fosB	fusC	-	-	-	-	-	-	-	-	tet(38)	-	-	-	mepA	PRJNA1029301	SAMN45839395	SRR31718765	141	3168100	4829 (0.3)	618851 (39.07)	Staphylococcus aureus	3225 (0.2)	Staphylococcus argenteus	1951 (0.12)	Staphylococcus schweitzeri		138	3075222	97.0683		159	79
21MR0475	New Zealand	2021	Human	Blood	5	t002	Clade 2.2	-	-	-	blaI	-	blaZ	mecA	mecR1	fosB	fusC	-	-	-	-	-	-	-	-	tet(38)	-	-	-	mepA	PRJNA1029301	SAMN45839396	SRR31718763	141	2888934	4898 (0.34)	623579 (43.17)	Staphylococcus aureus	2365 (0.16)	Staphylococcus argenteus	1567 (0.11)	Staphylococcus schweitzeri		139	2814132	97.4107		145	107
21MR0486	New Zealand	2021	Human	Blood	5	t002	Clade 2.2	-	-	-	blaI	-	blaZ	mecA	mecR1	fosB	fusC	-	-	-	-	-	-	-	-	tet(38)	-	-	-	mepA	PRJNA1029301	SAMN45839397	SRR31718762	144	3248668	3645 (0.22)	738287 (45.45)	Staphylococcus aureus	2697 (0.17)	Staphylococcus argenteus	1630 (0.1)	Staphylococcus schweitzeri		142	3172944	97.6691		167	59
21MR0493	New Zealand	2021	Human	Blood	5	t002	Clade 2.2	-	-	-	-	-	blaZ	mecA	mecR1	fosB	fusC	-	-	-	-	-	-	-	-	tet(38)	-	-	-	mepA	PRJNA1029301	SAMN45839398	SRR31718761	142	3405942	3031 (0.18)	620014 (36.41)	Staphylococcus aureus	2775 (0.16)	Staphylococcus argenteus	1721 (0.1)	Staphylococcus schweitzeri		140	3330268	97.7782		172	128
21MR0525	New Zealand	2021	Human	Blood	5	t002	Clade 2.2	aac(6')-Ie/aph(2'')-Ia	aadD1	-	-	-	blaZ	mecA	mecR1	fosB	fusC	-	-	-	-	-	-	-	-	tet(38)	-	tet(L)	-	mepA	PRJNA1029301	SAMN45839399	SRR31718760	144	3272916	2248 (0.14)	602133 (36.79)	Staphylococcus aureus	2697 (0.16)	Staphylococcus argenteus	1689 (0.1)	Staphylococcus schweitzeri		142	3200482	97.7869		168	105
21MR0537	New Zealand	2021	Human	Blood	5	t002	Clade 2.2	-	-	-	blaI	-	blaZ	mecA	mecR1	fosB	fusC	-	-	-	-	-	-	-	-	tet(38)	-	-	-	mepA	PRJNA1029301	SAMN45839400	SRR31718759	145	3228682	15663 (0.97)	748745 (46.38)	Staphylococcus aureus	3930 (0.24)	Staphylococcus simulans	2334 (0.14)	Staphylococcus argenteus		142	3152454	97.639		166	91
21MR0542	New Zealand	2021	Human	Blood	5	t010	Clade 2.1	-	-	-	-	-	blaZ	mecA	mecR1	fosB	fusC	-	-	-	-	-	-	-	-	tet(38)	-	-	-	mepA	PRJNA1029301	SAMN45839401	SRR31718758	146	3149284	2116 (0.13)	651407 (41.37)	Staphylococcus aureus	3698 (0.23)	Staphylococcus epidermidis	2709 (0.17)	Staphylococcus argenteus		143	3075936	97.671		164	63
21MR0547	New Zealand	2021	Human	Blood	5	t002	Outside MRSA AK3 lineage	-	-	-	blaI	blaR1	blaZ	-	-	fosB	-	-	-	-	-	-	-	-	-	tet(38)	-	-	-	mepA	PRJNA1029301	SAMN45839402	SRR31718757	141	3674860	3842 (0.21)	647876 (35.26)	Staphylococcus aureus	2766 (0.15)	Staphylococcus argenteus	1805 (0.1)	Staphylococcus schweitzeri		139	3589658	97.6815		184	88
21MR0565	New Zealand	2021	Human	Blood	5	t002	Clade 2.1	-	-	-	blaI	-	blaZ	mecA	mecR1	fosB	fusC	-	-	-	-	-	-	-	-	tet(38)	-	-	-	mepA	PRJNA1029301	SAMN45839403	SRR31718756	148	2715530	1004 (0.07)	600525 (44.23)	Staphylococcus aureus	2330 (0.17)	Staphylococcus argenteus	1405 (0.1)	Staphylococcus schweitzeri		145	2655186	97.7778		143	27
21MR0568	New Zealand	2021	Human	Blood	5	t002	Clade 2.1	-	-	-	blaI	-	blaZ	mecA	mecR1	fosB	fusC	-	-	-	-	-	-	-	-	tet(38)	-	-	-	mepA	PRJNA1029301	SAMN45839404	SRR31718755	148	5014138	9455 (0.38)	1066583 (42.54)	Staphylococcus aureus	27613 (1.1)	Staphylococcus epidermidis	12618 (0.5)	Staphylococcus capitis		143	4843246	96.5918		264	36
21MR0584	New Zealand	2021	Human	Blood	5	t002	Clade 2.1	-	-	-	blaI	-	blaZ	mecA	mecR1	fosB	fusC	-	-	-	-	-	-	-	-	tet(38)	-	-	-	mepA	PRJNA1029301	SAMN45839406	SRR31718752	148	5369456	2705 (0.1)	1168021 (43.51)	Staphylococcus aureus	6973 (0.26)	Staphylococcus argenteus	4514 (0.17)	Staphylococcus schweitzeri		144	5198098	96.8087		284	31
21MR0678	New Zealand	2021	Human	Blood	5	unknown	Clade 2.1	-	-	-	blaI	-	blaZ	mecA	mecR1	fosB	fusC	-	-	-	-	-	-	-	-	tet(38)	-	-	-	mepA	PRJNA1029301	SAMN45839407	SRR31718751	147	5477184	25521 (0.93)	1235070 (45.1)	Staphylococcus aureus	6992 (0.26)	Staphylococcus argenteus	4418 (0.16)	Staphylococcus epidermidis		142	5293332	96.6433		288	34
21MR0722	New Zealand	2021	Human	Blood	5	t002	Clade 1	-	-	-	-	-	blaZ	mecA	mecR1	fosB	fusC	-	-	-	-	-	-	-	-	tet(38)	-	-	-	mepA	PRJNA1029301	SAMN45839408	SRR31718750	148	5411964	2997 (0.11)	1168371 (43.18)	Staphylococcus aureus	6966 (0.26)	Staphylococcus argenteus	4689 (0.17)	Staphylococcus schweitzeri		143	5234100	96.7135		285	39
21MR0765	New Zealand	2021	Human	Aspirate	5	t002	Clade 1	-	-	-	blaI	-	blaZ	mecA	mecR1	fosB	-	-	-	-	-	-	-	-	-	tet(38)	-	-	-	mepA	PRJNA1029301	SAMN45839409	SRR31718749	146	2708494	1539 (0.11)	538115 (39.74)	Staphylococcus aureus	2092 (0.15)	Staphylococcus argenteus	1335 (0.1)	Staphylococcus schweitzeri		144	2655352	98.038		141	123
21MR0780	New Zealand	2021	Human	Blood	4761	t002	Clade 2.1	-	-	-	blaI	-	blaZ	mecA	mecR1	fosB	fusC	-	-	-	-	-	-	-	-	tet(38)	-	-	-	mepA	PRJNA1029301	SAMN45839410	SRR31718748	147	3326034	2036 (0.12)	713521 (42.91)	Staphylococcus aureus	4264 (0.26)	Staphylococcus argenteus	2610 (0.16)	Staphylococcus schweitzeri		143	3214898	96.6586		175	43
21MR0787	New Zealand	2021	Human	Blood	5	unknown	Clade 2.1	-	-	-	blaI	-	blaZ	mecA	mecR1	fosB	fusC	-	-	-	-	-	-	-	-	tet(38)	-	-	-	mepA	PRJNA1029301	SAMN45839411	SRR31718747	147	3284798	1771 (0.11)	722042 (43.96)	Staphylococcus aureus	4179 (0.25)	Staphylococcus argenteus	2563 (0.16)	Staphylococcus schweitzeri		143	3179684	96.8		172	40
21MR0834	New Zealand	2021	Human	Blood	5	t062	Clade 2.1	-	-	-	blaI	-	blaZ	mecA	mecR1	fosB	fusC	-	-	-	-	-	-	-	-	tet(38)	-	-	-	mepA	PRJNA1029301	SAMN45839413	SRR31718745	148	3197028	1609 (0.1)	705144 (44.11)	Staphylococcus aureus	4198 (0.26)	Staphylococcus argenteus	2618 (0.16)	Staphylococcus schweitzeri		143	3099600	96.9525		168	43
21MR0858	New Zealand	2021	Human	Blood	5	t002	Clade 2.2	-	-	-	blaI	-	blaZ	mecA	mecR1	fosB	fusC	-	-	-	-	-	-	-	-	tet(38)	-	-	-	mepA	PRJNA1029301	SAMN45839414	SRR31718744	147	3013346	1598 (0.11)	650774 (43.19)	Staphylococcus aureus	3803 (0.25)	Staphylococcus argenteus	2487 (0.17)	Staphylococcus schweitzeri		142	2920652	96.9239		158	29
21MR0970	New Zealand	2021	Human	Screen	5	t002	Clade 2.2	-	-	-	blaI	-	blaZ	mecA	mecR1	fosB	fusC	-	-	-	-	-	-	-	-	tet(38)	-	-	-	mepA	PRJNA1029301	SAMN45839415	SRR31718743	144	5176776	5039 (0.19)	1036595 (40.05)	Staphylococcus aureus	6106 (0.24)	Staphylococcus argenteus	4043 (0.16)	Staphylococcus schweitzeri		140	5000220	96.5895		266	28
21MR0985	New Zealand	2021	Human	Blood	5662	t002	Clade 2.2	-	-	-	blaI	-	blaZ	mecA	mecR1	fosB	fusC	-	-	-	-	-	-	-	-	tet(38)	-	-	-	mepA	PRJNA1029301	SAMN45839417	SRR31718740	148	2978286	1856 (0.12)	687894 (46.19)	Staphylococcus aureus	3991 (0.27)	Staphylococcus argenteus	2469 (0.17)	Staphylococcus schweitzeri		143	2880938	96.7314		157	32
21MR0987	New Zealand	2021	Human	Blood	5	unknown	Clade 2.1	-	-	-	blaI	-	blaZ	mecA	mecR1	fosB	fusC	-	-	-	-	-	-	-	-	tet(38)	-	-	-	mepA	PRJNA1029301	SAMN45839418	SRR31718739	147	3209714	1754 (0.11)	697540 (43.46)	Staphylococcus aureus	4139 (0.26)	Staphylococcus argenteus	2501 (0.16)	Staphylococcus schweitzeri		143	3107412	96.8127		168	37
21MR0988	New Zealand	2021	Human	Blood	5	t002	Outside MRSA AK3 lineage	-	-	-	blaI	-	blaZ	-	-	fosB	-	-	-	-	-	-	-	-	-	tet(38)	-	-	-	mepA	PRJNA1029301	SAMN45839419	SRR31718738	148	2485388	744 (0.06)	519949 (41.84)	Staphylococcus aureus	2219 (0.18)	Staphylococcus argenteus	1333 (0.11)	Staphylococcus schweitzeri		146	2450682	98.6036		131	47
21MR1006	New Zealand	2021	Human	Screen	5	t002	Clade 2.1	-	-	-	blaI	-	blaZ	mecA	mecR1	fosB	fusC	-	-	-	-	-	-	-	-	tet(38)	-	-	-	mepA	PRJNA1029301	SAMN45839420	SRR31718541	146	4969604	2860 (0.12)	1029724 (41.44)	Staphylococcus aureus	4200 (0.17)	Staphylococcus argenteus	2430 (0.1)	Staphylococcus schweitzeri		144	4870766	98.0111		258	90
21MR1027	New Zealand	2021	Human	Blood	5	unknown	Clade 2.2	-	-	-	blaI	-	blaZ	mecA	mecR1	fosB	fusC	-	-	-	-	-	-	-	-	tet(38)	-	-	-	mepA	PRJNA1029301	SAMN45839421	SRR31718540	148	2932896	1497 (0.1)	652438 (44.49)	Staphylococcus aureus	3869 (0.26)	Staphylococcus argenteus	2628 (0.18)	Staphylococcus schweitzeri		143	2843128	96.9393		155	31
21MR1028	New Zealand	2021	Human	Blood	5	unknown	Clade 2.2	-	-	-	blaI	-	blaZ	mecA	mecR1	fosB	fusC	-	-	erm(C)	-	-	-	-	-	tet(38)	-	-	tet(M)	mepA	PRJNA1029301	SAMN45839422	SRR31718539	148	3020006	1663 (0.11)	684720 (45.35)	Staphylococcus aureus	4043 (0.27)	Staphylococcus argenteus	2538 (0.17)	Staphylococcus schweitzeri		143	2923002	96.788		159	32
21MR1029	New Zealand	2021	Human	Blood	5	t002	Clade 2.1	-	-	-	blaI	-	blaZ	mecA	mecR1	fosB	fusC	-	-	-	-	-	-	-	-	tet(38)	-	-	-	mepA	PRJNA1029301	SAMN45839423	SRR31718538	148	2944088	1870 (0.13)	646065 (43.89)	Staphylococcus aureus	4071 (0.28)	Staphylococcus argenteus	2882 (0.2)	Staphylococcus schweitzeri		142	2843738	96.5915		155	46
21MR1034	New Zealand	2021	Human	Blood	5	unknown	Clade 2.1	-	-	-	blaI	-	blaZ	mecA	mecR1	fosB	fusC	-	-	-	-	-	-	-	-	tet(38)	-	-	-	mepA	PRJNA1029301	SAMN45839424	SRR31718537	148	2215252	1355 (0.12)	512873 (46.3)	Staphylococcus aureus	3559 (0.32)	Staphylococcus argenteus	2196 (0.2)	Staphylococcus schweitzeri		141	2139080	96.5615		117	36
21MR1044	New Zealand	2021	Human	Blood	5	t002	Clade 2.1	-	-	-	blaI	-	blaZ	mecA	mecR1	fosB	fusC	-	-	-	-	-	-	-	-	tet(38)	-	-	-	mepA	PRJNA1029301	SAMN45839425	SRR31718536	144	3293600	1783 (0.11)	678712 (41.21)	Staphylococcus aureus	2811 (0.17)	Staphylococcus argenteus	1557 (0.09)	Staphylococcus simiae		142	3211906	97.5196		169	27
21MR1051	New Zealand	2021	Human	Blood	5	t002	Clade 2.2	-	-	-	blaI	-	blaZ	mecA	mecR1	fosB	fusC	-	-	-	-	-	-	-	-	tet(38)	-	-	-	mepA	PRJNA1029301	SAMN45839426	SRR31718534	144	3418340	1890 (0.11)	727753 (42.58)	Staphylococcus aureus	4082 (0.24)	Staphylococcus epidermidis	2559 (0.15)	Staphylococcus argenteus		141	3338678	97.6696		175	35
21MR1062	New Zealand	2021	Human	Blood	5662	t002	Clade 2.2	-	-	-	blaI	-	blaZ	mecA	mecR1	fosB	fusC	-	-	-	-	-	-	-	-	tet(38)	-	-	-	mepA	PRJNA1029301	SAMN45839427	SRR31718533	145	3303792	1385 (0.08)	687556 (41.62)	Staphylococcus aureus	2601 (0.16)	Staphylococcus argenteus	1560 (0.09)	Staphylococcus schweitzeri		142	3225970	97.6445		171	41
21MR1069	New Zealand	2021	Human	Blood	5	t306	Clade 2.1	-	-	-	blaI	-	blaZ	mecA	mecR1	fosB	fusC	-	-	-	-	-	-	-	-	tet(38)	-	-	-	mepA	PRJNA1029301	SAMN45839428	SRR31718532	147	3224184	1101 (0.07)	667753 (41.42)	Staphylococcus aureus	2692 (0.17)	Staphylococcus argenteus	1621 (0.1)	Staphylococcus simiae		144	3153266	97.8004		169	29
21MR1094	New Zealand	2021	Human	Blood	5	t002	Clade 2.1	-	-	-	blaI	-	blaZ	mecA	mecR1	fosB	fusC	-	-	-	-	-	-	-	-	tet(38)	-	-	-	mepA	PRJNA1029301	SAMN45839429	SRR31718531	144	3698680	2137 (0.12)	739321 (39.98)	Staphylococcus aureus	2841 (0.15)	Staphylococcus argenteus	1726 (0.09)	Staphylococcus schweitzeri		141	3611164	97.6339		190	39
21MR1132	New Zealand	2021	Human	Blood	5662	t002	Clade 2.2	-	-	-	blaI	-	blaZ	mecA	mecR1	fosB	fusC	-	-	-	-	-	-	-	-	tet(38)	-	-	-	mepA	PRJNA1029301	SAMN45839431	SRR31718529	146	2664344	1192 (0.09)	550594 (41.33)	Staphylococcus aureus	2323 (0.17)	Staphylococcus argenteus	1407 (0.11)	Staphylococcus schweitzeri		143	2602446	97.6768		139	26
21MR1135	New Zealand	2021	Human	Blood	8330	t002	Clade 2.1	-	aadD1	ant(9)-Ia	blaI	blaR1	blaZ	mecA	mecR1	fosB	fusC	-	erm(A)	-	mupA	-	-	-	-	tet(38)	-	-	-	mepA	PRJNA1029301	SAMN45839432	SRR31718528	147	3102294	1500 (0.1)	643380 (41.48)	Staphylococcus aureus	2435 (0.16)	Staphylococcus argenteus	2381 (0.15)	Staphylococcus epidermidis		144	3031908	97.7312		162	33
21MR1183	New Zealand	2021	Human	Blood	5	t002	Clade 2.1	-	-	-	blaI	-	blaZ	mecA	mecR1	fosB	fusC	-	-	-	-	-	-	-	-	tet(38)	-	-	-	mepA	PRJNA1029301	SAMN45839433	SRR31718527	132	5285344	10063 (0.38)	899321 (34.03)	Staphylococcus aureus	4526 (0.17)	Staphylococcus argenteus	2766 (0.1)	Staphylococcus schweitzeri		128	4997222	94.5487		248	38
21MR1184	New Zealand	2021	Human	Blood	5	t002	Clade 2.1	-	-	-	blaI	blaR1	blaZ	mecA	mecR1	fosB	fusC	-	-	-	-	-	-	-	-	tet(38)	-	-	-	mepA	PRJNA1029301	SAMN45839434	SRR31718526	131	5987302	12471 (0.42)	1089941 (36.41)	Staphylococcus aureus	5053 (0.17)	Staphylococcus argenteus	3022 (0.1)	Staphylococcus schweitzeri		128	5665366	94.623		280	43
21MR1208	New Zealand	2021	Human	Blood	5	t002	Clade 2.1	-	-	-	blaI	blaR1	blaZ	mecA	mecR1	fosB	fusC	-	-	-	-	-	-	-	-	tet(38)	-	-	-	mepA	PRJNA1029301	SAMN45839435	SRR31718525	131	5416804	12323 (0.45)	1004406 (37.08)	Staphylococcus aureus	4371 (0.16)	Staphylococcus argenteus	2693 (0.1)	Staphylococcus schweitzeri		127	5134782	94.7936		253	41
21MR1249	New Zealand	2021	Human	Blood	5	t002	Clade 2.1	-	-	-	blaI	-	blaZ	mecA	mecR1	fosB	fusC	-	-	-	-	-	-	-	-	tet(38)	-	-	-	mepA	PRJNA1029301	SAMN45839436	SRR31718523	142	3881370	3181 (0.16)	771919 (39.78)	Staphylococcus aureus	3716 (0.19)	Staphylococcus argenteus	2364 (0.12)	Staphylococcus schweitzeri		137	3704082	95.4323		196	49
21MR1277	New Zealand	2021	Human	Blood	5	t002	Clade 2.2	-	-	-	blaI	-	blaZ	mecA	mecR1	fosB	fusC	-	-	-	-	-	-	-	-	tet(38)	-	-	-	mepA	PRJNA1029301	SAMN45839438	SRR31718521	146	3121306	1796 (0.12)	641541 (41.11)	Staphylococcus aureus	3366 (0.22)	Staphylococcus argenteus	1921 (0.12)	Staphylococcus schweitzeri		140	2997304	96.0272		162	41
21MR1352	New Zealand	2021	Human	Blood	5	t062	Clade 2.2	-	-	-	blaI	-	blaZ	mecA	mecR1	fosB	fusC	-	-	-	-	-	-	-	-	tet(38)	-	-	-	mepA	PRJNA1029301	SAMN45839440	SRR31718519	146	3089328	2133 (0.14)	626830 (40.58)	Staphylococcus aureus	3190 (0.21)	Staphylococcus argenteus	1923 (0.12)	Staphylococcus schweitzeri		140	2966174	96.0136		160	38
21MR1369	New Zealand	2021	Human	Blood	5	unknown	Clade 2.1	-	-	ant(9)-Ia	blaI	-	blaZ	mecA	mecR1	fosB	fusC	-	erm(A)	-	-	-	-	-	-	tet(38)	-	-	-	mepA	PRJNA1029301	SAMN45839441	SRR31718518	146	3138084	1679 (0.11)	632189 (40.29)	Staphylococcus aureus	3300 (0.21)	Staphylococcus argenteus	2135 (0.14)	Staphylococcus schweitzeri		141	3011616	95.9699		163	47
21MR1385	New Zealand	2021	Human	Blood	5	t002	Clade 2.1	-	-	-	blaI	-	blaZ	mecA	mecR1	fosB	fusC	-	-	-	-	-	-	-	-	tet(38)	-	-	-	mepA	PRJNA1029301	SAMN45839442	SRR31718517	135	4022258	5050 (0.25)	714999 (35.55)	Staphylococcus aureus	3482 (0.17)	Staphylococcus argenteus	2257 (0.11)	Staphylococcus schweitzeri		131	3823746	95.0647		193	32
21MR1403	New Zealand	2021	Human	Blood	5	t002	Clade 2.2	-	-	-	-	-	blaZ	mecA	mecR1	fosB	fusC	-	-	-	-	-	-	-	-	tet(38)	-	-	-	mepA	PRJNA1029301	SAMN45839443	SRR31718516	148	3167242	1473 (0.09)	685055 (43.26)	Staphylococcus aureus	3148 (0.2)	Staphylococcus argenteus	1614 (0.1)	Staphylococcus schweitzeri		145	3093790	97.6809		167	53
21MR1416	New Zealand	2021	Human	Blood	8331	t2905	Clade 2.1	-	-	-	blaI	-	blaZ	mecA	mecR1	fosB	fusC	-	-	-	-	-	-	-	-	tet(38)	-	-	-	mepA	PRJNA1029301	SAMN45839444	SRR31718515	148	3840552	1176 (0.06)	803656 (41.85)	Staphylococcus aureus	3232 (0.17)	Staphylococcus argenteus	1910 (0.1)	Staphylococcus simiae		146	3758060	97.8521		203	38
21MR1546	New Zealand	2021	Human	Blood	5	t002	Clade 2.2	-	-	-	blaI	-	blaZ	mecA	mecR1	fosB	fusC	-	-	-	-	-	-	-	-	tet(38)	-	-	-	mepA	PRJNA1029301	SAMN45839446	SRR31718884	146	3891836	1995 (0.1)	787737 (40.48)	Staphylococcus aureus	3267 (0.17)	Staphylococcus argenteus	1870 (0.1)	Staphylococcus simiae		143	3802210	97.6971		202	56
22AR0144	New Zealand	2022	Human	Leg	5	t045	Clade 2.1	-	-	-	blaI	-	blaZ	mecA	mecR1	fosB	fusC	-	-	erm(C)	-	-	gyrA_S84L	parC_S80F	-	tet(38)	-	-	tet(M)	mepA	PRJNA1029301	SAMN45839447	SRR31718883	144	3735340	1962 (0.11)	741972 (39.73)	Staphylococcus aureus	3135 (0.17)	Staphylococcus argenteus	1894 (0.1)	Staphylococcus schweitzeri		142	3656800	97.8974		192	52
22AR0386	New Zealand	2022	Human	Wound	5	t045	Clade 2.1	-	-	-	blaI	-	blaZ	mecA	mecR1	fosB	fusC	-	-	erm(C)	-	-	gyrA_S84L	parC_S80F	-	tet(38)	-	-	tet(M)	mepA	PRJNA1029301	SAMN45839448	SRR31718882	146	3752478	1828 (0.1)	741576 (39.52)	Staphylococcus aureus	2412 (0.13)	Staphylococcus argenteus	1448 (0.08)	Staphylococcus simiae		144	3701956	98.6536		195	62
22MR0047	New Zealand	2021	Human	Blood	5	t002	Clade 2.1	-	-	-	blaI	-	blaZ	mecA	mecR1	fosB	fusC	-	-	-	-	-	-	-	-	tet(38)	-	-	-	mepA	PRJNA1029301	SAMN45839450	SRR31718880	144	5998168	2968 (0.1)	1193361 (39.79)	Staphylococcus aureus	5370 (0.18)	Staphylococcus argenteus	3257 (0.11)	Staphylococcus schweitzeri		141	5857750	97.659		308	29
22MR0075	New Zealand	2022	Human	Blood	5	t062	Clade 2.2	-	-	-	blaI	-	blaZ	mecA	mecR1	fosB	fusC	-	-	-	-	-	-	-	-	tet(38)	-	-	-	mepA	PRJNA1029301	SAMN45839451	SRR31718879	149	2422822	1636 (0.14)	568772 (46.95)	Staphylococcus aureus	3661 (0.3)	Homo sapiens	2897 (0.24)	Staphylococcus argenteus		145	2327684	96.0733		129	45
22MR0080	New Zealand	2022	Human	Blood	5	t002	Clade 2.1	-	-	-	blaI	blaR1	blaZ	mecA	mecR1	fosB	fusC	-	-	-	-	-	-	-	-	tet(38)	-	-	-	mepA	PRJNA1029301	SAMN45839452	SRR31718878	149	2984698	1878 (0.13)	782253 (52.42)	Staphylococcus aureus	4482 (0.3)	Homo sapiens	3515 (0.24)	Staphylococcus argenteus		145	2875036	96.3259		159	53
22MR0091	New Zealand	2022	Human	Blood	5	unknown	Clade 2.2	-	-	-	blaI	-	blaZ	mecA	mecR1	fosB	fusC	-	-	-	-	-	-	-	-	tet(38)	-	-	-	mepA	PRJNA1029301	SAMN45839453	SRR31718877	149	1252416	885 (0.14)	326646 (52.16)	Staphylococcus aureus	1952 (0.31)	Homo sapiens	1356 (0.22)	Staphylococcus argenteus		144	1204626	96.1842		66	52
22MR0101	New Zealand	2022	Human	Blood	5	t002	Clade 2.1	aac(6')-Ie/aph(2'')-Ia	aadD1	ant(9)-Ia	blaI	-	blaZ	mecA	mecR1	fosB	fusC	-	erm(A)	-	mupA	-	-	-	-	tet(38)	-	-	-	mepA	PRJNA1029301	SAMN45839454	SRR31718876	149	3905280	2717 (0.14)	899080 (46.04)	Staphylococcus aureus	5224 (0.27)	Staphylococcus argenteus	5176 (0.27)	Homo sapiens		145	3761904	96.3287		208	53
22MR0102	New Zealand	2022	Human	Blood	5	t105	Clade 1	-	-	-	blaI	-	blaZ	mecA	mecR1	fosB	fusC	-	-	-	-	-	-	-	-	tet(38)	-	-	-	mepA	PRJNA1029301	SAMN45839455	SRR31718875	145	10702394	6298 (0.12)	2112128 (39.47)	Staphylococcus aureus	15224 (0.28)	Homo sapiens	11760 (0.22)	Staphylococcus argenteus		142	10256804	95.8365		553	30
22MR0157	New Zealand	2022	Human	Blood	5	t002	Clade 2.2	-	-	-	blaI	-	blaZ	mecA	mecR1	fosB	fusC	-	-	-	-	-	-	-	-	tet(38)	-	-	-	mepA	PRJNA1029301	SAMN45839457	SRR31718872	149	3839928	2770 (0.14)	909755 (47.38)	Staphylococcus aureus	6556 (0.34)	Homo sapiens	5340 (0.28)	Staphylococcus argenteus		143	3676484	95.7436		203	36
22MR0370	New Zealand	2022	Human	Blood	5	unknown	Clade 2.1	-	-	-	blaI	-	blaZ	mecA	mecR1	fosB	fusC	-	-	-	-	-	-	-	-	tet(38)	-	-	-	mepA	PRJNA1029301	SAMN45839462	SRR31718867	149	3150870	1933 (0.12)	850047 (53.96)	Staphylococcus aureus	6211 (0.39)	Homo sapiens	4145 (0.26)	Staphylococcus argenteus		143	3018384	95.7953		167	38
22MR0373	New Zealand	2022	Human	Blood	5	t242	Outside MRSA AK3 lineage	-	-	-	blaI	-	blaZ	-	-	fosB	-	-	-	-	-	-	-	-	-	tet(38)	-	-	-	mepA	PRJNA1029301	SAMN45839463	SRR31718866	147	2430910	923 (0.08)	501545 (41.26)	Staphylococcus aureus	2256 (0.19)	Staphylococcus argenteus	1410 (0.12)	Staphylococcus schweitzeri		145	2392534	98.4213		127	78
22MR0387	New Zealand	2022	Human	Blood	5	t002	Clade 2.1	aac(6')-Ie/aph(2'')-Ia	aadD1	ant(9)-Ia	blaI	-	blaZ	mecA	mecR1	fosB	fusC	-	erm(A)	-	mupA	-	-	-	-	tet(38)	-	-	-	mepA	PRJNA1029301	SAMN45839464	SRR31718865	149	3668520	2273 (0.12)	857575 (46.75)	Staphylococcus aureus	6014 (0.33)	Homo sapiens	5383 (0.29)	Staphylococcus argenteus		143	3513540	95.7754		194	34
22MR0394	New Zealand	2022	Human	Blood	5	unknown	Outside MRSA AK3 lineage	-	-	-	blaI	blaR1	blaZ	-	-	fosB	-	-	-	-	-	-	-	-	-	tet(38)	-	-	-	mepA	PRJNA1029301	SAMN45839465	SRR31718864	149	3097886	1862 (0.12)	826345 (53.35)	Staphylococcus aureus	5561 (0.36)	Homo sapiens	3832 (0.25)	Staphylococcus argenteus		144	2961830	95.6081		164	38
22MR0411	New Zealand	2022	Human	Blood	5	t002	Clade 2.2	-	-	-	blaI	-	blaZ	mecA	mecR1	fosB	fusC	-	-	-	-	-	-	-	-	tet(38)	-	-	-	mepA	PRJNA1029301	SAMN45839466	SRR31718862	149	2752280	1896 (0.14)	653899 (47.52)	Staphylococcus aureus	5139 (0.37)	Homo sapiens	4094 (0.3)	Staphylococcus argenteus		143	2631050	95.5953		146	35
22MR0412	New Zealand	2022	Human	Blood	5	t105	Clade 2.2	-	-	-	blaI	-	blaZ	mecA	mecR1	fosB	fusC	-	-	-	-	-	-	-	-	tet(38)	-	-	-	mepA	PRJNA1029301	SAMN45839467	SRR31718861	149	2800394	2069 (0.15)	665641 (47.54)	Staphylococcus aureus	5170 (0.37)	Homo sapiens	3868 (0.28)	Staphylococcus argenteus		144	2679868	95.6961		148	33
22MR0416	New Zealand	2022	Human	Blood	5	t002	Clade 2.1	-	-	-	blaI	-	blaZ	mecA	mecR1	fosB	fusC	-	-	erm(C)	-	-	-	-	-	tet(38)	-	-	-	mepA	PRJNA1029301	SAMN45839468	SRR31718860	149	3358238	2111 (0.13)	851936 (50.74)	Staphylococcus aureus	22784 (1.36)	Staphylococcus sp.	6620 (0.39)	Homo sapiens		143	3211774	95.6387		178	33
22MR0431	New Zealand	2022	Human	Blood	5	t002	Clade 2.1	-	-	-	blaI	-	blaZ	mecA	mecR1	fosB	fusC	-	-	erm(C)	-	-	-	-	-	tet(38)	-	-	-	mepA	PRJNA1029301	SAMN45839469	SRR31718859	149	2887282	2741 (0.19)	741438 (51.36)	Staphylococcus aureus	21976 (1.52)	Staphylococcus sp.	6803 (0.47)	Staphylococcus petrasii		143	2761288	95.6362		153	36
22MR0461	New Zealand	2022	Human	Blood	5	t002	Clade 2.2	-	-	-	blaI	-	blaZ	mecA	mecR1	fosB	fusC	-	-	-	-	-	-	-	-	tet(38)	-	-	-	mepA	PRJNA1029301	SAMN45839470	SRR31718625	149	2759384	1638 (0.12)	745739 (54.05)	Staphylococcus aureus	4999 (0.36)	Homo sapiens	3401 (0.25)	Staphylococcus argenteus		143	2636484	95.5461		146	33
22MR0526	New Zealand	2022	Human	Blood	5	t002	Clade 2.1	-	-	-	blaI	-	blaZ	mecA	mecR1	fosB	fusC	-	-	-	-	-	-	-	-	tet(38)	-	-	-	mepA	PRJNA1029301	SAMN45839472	SRR31718623	149	3378896	2918 (0.17)	800048 (47.36)	Staphylococcus aureus	4968 (0.29)	Staphylococcus argenteus	4897 (0.29)	Homo sapiens		143	3233826	95.7066		179	28
22MR0536	New Zealand	2022	Human	Blood	5	t002	Clade 2.2	-	-	-	blaI	-	blaZ	mecA	mecR1	fosB	fusC	-	-	-	-	-	-	-	-	tet(38)	-	-	-	mepA	PRJNA1029301	SAMN45839473	SRR31718622	141	4708056	7806 (0.33)	912875 (38.78)	Staphylococcus aureus	19190 (0.82)	Homo sapiens	7322 (0.31)	Staphylococcus argenteus		127	3996294	84.882		236	37
22MR0539	New Zealand	2022	Human	Blood	5	t539	Clade 1	-	-	-	blaI	-	blaZ	mecA	mecR1	fosB	fusC	-	-	-	-	-	-	-	-	tet(38)	-	-	-	mepA	PRJNA1029301	SAMN45839474	SRR31718621	141	5246002	6617 (0.25)	1032371 (39.36)	Staphylococcus aureus	15574 (0.59)	Homo sapiens	8625 (0.33)	Staphylococcus argenteus		128	4492702	85.6405		263	32
22MR0563	New Zealand	2022	Human	Blood	5	unknown	Clade 2.1	-	-	-	blaI	-	blaZ	mecA	mecR1	fosB	fusC	-	-	-	-	-	-	-	-	tet(38)	-	-	-	mepA	PRJNA1029301	SAMN45839475	SRR31718620	142	6006136	9756 (0.32)	1440388 (47.96)	Staphylococcus aureus	23349 (0.78)	Homo sapiens	8269 (0.28)	Staphylococcus argenteus		128	5145740	85.6747		303	47
22MR0621	New Zealand	2022	Human	Blood	5	t002	Clade 2.1	-	-	-	blaI	-	blaZ	mecA	mecR1	fosB	fusC	-	-	-	-	-	-	-	-	tet(38)	-	-	-	mepA	PRJNA1029301	SAMN45839477	SRR31718617	150	3547164	1921 (0.11)	927312 (52.28)	Staphylococcus aureus	3676 (0.21)	Staphylococcus argenteus	2381 (0.13)	Staphylococcus schweitzeri		148	3457982	97.4858		190	40
22MR0629	New Zealand	2022	Human	Blood	5	t002	Clade 2.2	-	-	-	blaI	-	blaZ	mecA	mecR1	fosB	fusC	-	-	-	-	-	-	-	-	tet(38)	-	-	-	mepA	PRJNA1029301	SAMN45839478	SRR31718616	150	2696582	1701 (0.13)	635827 (47.16)	Staphylococcus aureus	2935 (0.22)	Staphylococcus argenteus	1848 (0.14)	Homo sapiens		148	2622466	97.2515		144	35
22MR0648	New Zealand	2022	Human	Blood	5	t002	Clade 2.2	-	-	-	blaI	-	blaZ	mecA	mecR1	fosB	fusC	-	-	-	-	-	-	-	-	tet(38)	-	-	-	mepA	PRJNA1029301	SAMN45839479	SRR31718615	150	3238488	1714 (0.11)	837003 (51.69)	Staphylococcus aureus	3268 (0.2)	Staphylococcus argenteus	2664 (0.16)	Homo sapiens		148	3152170	97.3346		173	36
22MR0650	New Zealand	2022	Human	Blood	5	t002	Clade 2.1	-	-	-	blaI	-	blaZ	mecA	mecR1	fosB	fusC	-	-	-	-	-	-	-	-	tet(38)	-	-	-	mepA	PRJNA1029301	SAMN45839480	SRR31718614	150	3426144	1703 (0.1)	893771 (52.17)	Staphylococcus aureus	3686 (0.22)	Staphylococcus argenteus	2263 (0.13)	Homo sapiens		148	3327484	97.1204		183	33
22MR0673	New Zealand	2022	Human	Blood	5	t002	Clade 2.1	-	-	-	blaI	-	blaZ	mecA	mecR1	fosB	fusC	-	-	-	-	-	-	-	-	tet(38)	-	-	-	mepA	PRJNA1029301	SAMN45839481	SRR31718613	150	4763488	1924 (0.08)	1087512 (45.66)	Staphylococcus aureus	11214 (0.47)	Staphylococcus epidermidis	9974 (0.42)	Staphylococcus hominis		148	4641416	97.4373		255	38
22MR0676	New Zealand	2022	Human	Blood	5	t002	Clade 2.2	-	-	-	blaI	-	blaZ	mecA	mecR1	fosB	fusC	-	-	-	-	-	-	-	-	tet(38)	-	-	-	mepA	PRJNA1029301	SAMN45839482	SRR31718612	145	9556960	4922 (0.1)	2251648 (47.12)	Staphylococcus aureus	17153 (0.36)	Homo sapiens	9060 (0.19)	Staphylococcus argenteus		142	9177774	96.0324		494	39
22MR0696	New Zealand	2022	Human	Blood	5	t002	Clade 2.1	-	-	-	blaI	-	blaZ	mecA	mecR1	fosB	fusC	-	-	erm(C)	-	-	-	-	-	tet(38)	-	-	-	mepA	PRJNA1029301	SAMN45839483	SRR31718611	144	9913528	5469 (0.11)	2136052 (43.09)	Staphylococcus aureus	38778 (0.78)	Staphylococcus sp.	18620 (0.38)	Homo sapiens		141	9502910	95.858		511	35
22MR0697	New Zealand	2022	Human	Blood	5	t002	Clade 2.2	-	-	-	blaI	-	blaZ	mecA	mecR1	fosB	fusC	-	-	-	-	-	-	-	-	tet(38)	-	-	-	mepA	PRJNA1029301	SAMN45839484	SRR31718610	145	9052362	3969 (0.09)	1796419 (39.69)	Staphylococcus aureus	15062 (0.33)	Homo sapiens	9794 (0.22)	Staphylococcus argenteus		142	8683342	95.9235		468	23
22MR0699	New Zealand	2022	Human	Blood	5	t002	Clade 2.2	-	-	-	blaI	-	blaZ	mecA	mecR1	fosB	fusC	-	-	-	-	-	-	-	-	tet(38)	-	-	-	mepA	PRJNA1029301	SAMN45839485	SRR31718609	144	8365438	4524 (0.11)	1635201 (39.09)	Staphylococcus aureus	13111 (0.31)	Homo sapiens	9372 (0.22)	Staphylococcus argenteus		141	8009714	95.7477		429	25
22MR0762	New Zealand	2022	Human	Blood	5	t002	Clade 2.2	-	-	-	blaI	-	blaZ	mecA	mecR1	fosB	fusC	-	-	-	-	-	-	-	-	tet(38)	-	-	-	mepA	PRJNA1029301	SAMN45839487	SRR31718606	147	5230116	3391 (0.13)	1390867 (53.19)	Staphylococcus aureus	8945 (0.34)	Homo sapiens	5310 (0.2)	Staphylococcus argenteus		143	5005018	95.6961		273	29
22MR0788	New Zealand	2022	Human	Blood	5	t002	Clade 2.2	-	-	-	blaI	-	blaZ	mecA	mecR1	fosB	fusC	-	-	-	-	-	-	-	-	tet(38)	-	-	-	mepA	PRJNA1029301	SAMN45839488	SRR31718605	146	3771986	3140 (0.17)	821873 (43.58)	Staphylococcus aureus	6458 (0.34)	Homo sapiens	4722 (0.25)	Staphylococcus argenteus		143	3612694	95.777		196	37
22MR0805	New Zealand	2022	Human	Blood	5	t9816	Clade 2.2	-	-	-	blaI	-	blaZ	mecA	mecR1	fosB	fusC	-	-	-	-	-	-	-	-	tet(38)	-	-	-	mepA	PRJNA1029301	SAMN45839490	SRR31718603	146	4222392	2764 (0.13)	934757 (44.28)	Staphylococcus aureus	6628 (0.31)	Homo sapiens	5349 (0.25)	Staphylococcus argenteus		143	4044208	95.78		220	29
22MR0847	New Zealand	2022	Human	Blood	5	t002	Clade 2.1	-	-	-	blaI	-	blaZ	mecA	mecR1	fosB	fusC	-	-	-	-	-	-	-	-	tet(38)	-	-	-	mepA	PRJNA1029301	SAMN45839491	SRR31718602	147	4571128	3815 (0.17)	1209877 (52.94)	Staphylococcus aureus	8279 (0.36)	Streptococcus pyogenes	5551 (0.24)	Homo sapiens		143	4365086	95.4925		240	33
22MR0914	New Zealand	2022	Human	Blood	5	t002	Clade 2.2	-	-	-	blaI	-	blaZ	mecA	mecR1	fosB	fusC	-	-	-	-	-	-	-	-	tet(38)	-	-	-	mepA	PRJNA1029301	SAMN45839493	SRR31718600	147	3883964	2759 (0.14)	1062663 (54.72)	Staphylococcus aureus	5626 (0.29)	Homo sapiens	5605 (0.29)	Streptococcus pyogenes		144	3705008	95.3924		204	30
22MR0915	New Zealand	2022	Human	Blood	5	t002	Clade 1	-	-	-	blaI	-	blaZ	mecA	mecR1	fosB	fusC	-	-	-	-	-	-	-	-	tet(38)	-	-	-	mepA	PRJNA1029301	SAMN45839494	SRR31718599	147	2710076	1920 (0.14)	625735 (46.18)	Staphylococcus aureus	3748 (0.28)	Streptococcus pyogenes	3638 (0.27)	Homo sapiens		144	2607682	96.2217		142	26
22MR0918	New Zealand	2022	Human	Blood	5	t002	Clade 2.1	-	-	-	blaI	-	blaZ	mecA	mecR1	fosB	fusC	-	-	-	-	-	-	-	-	tet(38)	-	-	-	mepA	PRJNA1029301	SAMN45839495	SRR31718598	147	4702558	2719 (0.12)	1078253 (45.86)	Staphylococcus aureus	6551 (0.28)	Streptococcus pyogenes	6116 (0.26)	Staphylococcus argenteus		144	4524758	96.2191		247	36
22MR0993	New Zealand	2022	Human	Blood	5662	t002	Clade 2.2	-	-	-	blaI	-	blaZ	mecA	mecR1	fosB	fusC	-	-	-	-	-	-	-	-	tet(38)	-	-	-	mepA	PRJNA1029301	SAMN45839496	SRR31718736	148	2870370	922 (0.06)	745557 (51.95)	Staphylococcus aureus	4095 (0.29)	Homo sapiens	2684 (0.19)	Staphylococcus argenteus		146	2758558	96.1046		151	30
22MR1020	New Zealand	2022	Human	Blood	5	t002	Clade 2.2	-	-	-	blaI	-	blaZ	mecA	mecR1	fosB	fusC	-	-	erm(C)	-	-	-	-	-	tet(38)	-	-	-	mepA	PRJNA1029301	SAMN45839497	SRR31718735	148	3813338	1066 (0.06)	957788 (50.23)	Staphylococcus aureus	6608 (0.35)	Homo sapiens	3681 (0.19)	Staphylococcus argenteus		146	3662438	96.0428		201	29
22MR1033	New Zealand	2022	Human	Blood	5	t088	Clade 2.2	-	-	-	blaI	-	blaZ	mecA	mecR1	fosB	fusC	-	-	-	-	-	-	-	-	tet(38)	-	-	-	mepA	PRJNA1029301	SAMN45839498	SRR31718734	148	2385462	787 (0.07)	551648 (46.25)	Staphylococcus aureus	3587 (0.3)	Homo sapiens	2540 (0.21)	Staphylococcus argenteus		146	2289040	95.9579		125	26
22MR1056	New Zealand	2022	Human	Blood	5	t1107	Clade 2.2	-	-	-	blaI	-	blaZ	mecA	mecR1	fosB	fusC	-	-	-	-	-	-	-	-	tet(38)	-	-	-	mepA	PRJNA1029301	SAMN45839499	SRR31718733	148	3265528	1038 (0.06)	755886 (46.29)	Staphylococcus aureus	4388 (0.27)	Homo sapiens	3613 (0.22)	Staphylococcus argenteus		145	3126680	95.7481		172	30
22MR1065	New Zealand	2022	Human	Blood	5	t002	Clade 2.1	-	-	-	blaI	-	blaZ	mecA	mecR1	fosB	fusC	-	-	-	-	-	-	-	-	tet(38)	-	-	-	mepA	PRJNA1029301	SAMN45839500	SRR31718732	148	3646726	1216 (0.07)	838428 (45.98)	Staphylococcus aureus	4525 (0.25)	Homo sapiens	3908 (0.21)	Staphylococcus argenteus		146	3498396	95.9325		192	30
22MR1066	New Zealand	2022	Human	Blood	5	t002	Clade 2.2	-	-	-	blaI	-	blaZ	mecA	mecR1	fosB	fusC	-	-	-	-	-	-	-	-	tet(38)	-	-	-	mepA	PRJNA1029301	SAMN45839501	SRR31718731	148	3111132	1544 (0.1)	719514 (46.25)	Staphylococcus aureus	4539 (0.29)	Homo sapiens	3344 (0.21)	Staphylococcus argenteus		146	2993534	96.2201		164	29
22MR1074	New Zealand	2022	Human	Blood	5	t002	Clade 2.2	-	-	-	blaI	-	blaZ	mecA	mecR1	fosB	fusC	-	-	-	-	-	-	-	-	tet(38)	-	-	-	mepA	PRJNA1029301	SAMN45839502	SRR31718730	148	2888894	836 (0.06)	729931 (50.53)	Staphylococcus aureus	4021 (0.28)	Homo sapiens	2983 (0.21)	Staphylococcus argenteus		146	2770856	95.9141		152	33
22MR1132	New Zealand	2022	Human	Blood	5	t002	Clade 2.1	-	-	-	blaI	-	blaZ	mecA	mecR1	fosB	fusC	-	-	-	-	-	-	-	-	tet(38)	-	-	-	mepA	PRJNA1029301	SAMN45839506	SRR31718725	148	3710106	1084 (0.06)	963984 (51.97)	Staphylococcus aureus	5115 (0.28)	Homo sapiens	3500 (0.19)	Staphylococcus argenteus		146	3553770	95.7862		195	34
22MR1146	New Zealand	2022	Human	Blood	5	t002	Clade 2.1	-	-	-	blaI	-	blaZ	mecA	mecR1	fosB	fusC	-	-	-	-	-	-	-	-	tet(38)	-	-	-	mepA	PRJNA1029301	SAMN45839507	SRR31718724	148	2597860	1069 (0.08)	606257 (46.67)	Staphylococcus aureus	2870 (0.22)	Staphylococcus argenteus	2477 (0.19)	Homo sapiens		146	2494512	96.0218		137	40
22MR1167	New Zealand	2022	Human	Blood	5	t045	Clade 2.2	-	-	-	blaI	-	blaZ	mecA	mecR1	fosB	fusC	-	-	-	mupA	-	-	-	-	tet(38)	-	-	-	mepA	PRJNA1029301	SAMN45839508	SRR31718723	148	3579834	1452 (0.08)	817801 (45.69)	Staphylococcus aureus	4594 (0.26)	Homo sapiens	3815 (0.21)	Staphylococcus argenteus		146	3437764	96.0314		188	30
22MR1170	New Zealand	2022	Human	Blood	5	t045	Clade 2.2	-	-	-	blaI	-	blaZ	mecA	mecR1	fosB	fusC	-	-	-	-	-	-	-	-	tet(38)	-	-	-	mepA	PRJNA1029301	SAMN45839509	SRR31718722	148	2795722	917 (0.07)	640008 (45.78)	Staphylococcus aureus	3128 (0.22)	Homo sapiens	2917 (0.21)	Staphylococcus argenteus		146	2686340	96.0875		147	30
22MR1177	New Zealand	2022	Human	Blood	5	t002	Clade 2.1	-	-	-	blaI	-	blaZ	mecA	mecR1	fosB	fusC	-	-	-	-	-	-	-	-	tet(38)	-	-	-	mepA	PRJNA1029301	SAMN45839510	SRR31718721	148	3183166	775 (0.05)	825564 (51.87)	Staphylococcus aureus	3760 (0.24)	Homo sapiens	3211 (0.2)	Staphylococcus argenteus		146	3059366	96.1108		168	26
22MR1219	New Zealand	2022	Human	Blood	5	t002	Clade 1	-	-	-	blaI	-	blaZ	mecA	mecR1	fosB	fusC	-	-	-	-	-	-	-	-	tet(38)	-	-	-	mepA	PRJNA1029301	SAMN45839512	SRR31718719	148	3131800	887 (0.06)	816111 (52.12)	Staphylococcus aureus	4064 (0.26)	Homo sapiens	2889 (0.18)	Staphylococcus argenteus		146	3008010	96.0473		165	28
22MR1230	New Zealand	2022	Human	Blood	5	t002	Outside MRSA AK3 lineage	-	-	-	blaI	-	blaZ	-	-	fosB	-	-	-	-	-	-	-	-	-	tet(38)	-	-	-	mepA	PRJNA1029301	SAMN45839514	SRR31718717	147	7322188	4085 (0.11)	1658737 (45.31)	Staphylococcus aureus	10359 (0.28)	Homo sapiens	9668 (0.26)	Staphylococcus argenteus		143	7020784	95.8837		383	33
22MR1246	New Zealand	2022	Human	Blood	5	t002	Clade 2.2	-	-	-	blaI	-	blaZ	mecA	mecR1	fosB	fusC	-	-	-	-	-	-	-	-	tet(38)	-	-	-	mepA	PRJNA1029301	SAMN45839515	SRR31718716	147	5839900	2988 (0.1)	1683322 (57.65)	Staphylococcus aureus	9711 (0.33)	Homo sapiens	5322 (0.18)	Staphylococcus argenteus		144	5623504	96.2945		307	34
22MR1276	New Zealand	2022	Human	Blood	5	t306	Clade 2.1	-	-	-	blaI	-	blaZ	mecA	mecR1	fosB	fusC	-	-	-	-	-	-	-	-	tet(38)	-	-	-	mepA	PRJNA1029301	SAMN45839516	SRR31718714	147	10813664	5979 (0.11)	2839292 (52.51)	Staphylococcus aureus	17695 (0.33)	Homo sapiens	10885 (0.2)	Staphylococcus argenteus		144	10391192	96.0932		568	34
22MR1289	New Zealand	2022	Human	Blood	5	t002	Clade 2.1	-	-	-	blaI	blaR1	blaZ	mecA	mecR1	fosB	fusC	-	-	-	-	-	-	-	parE_D432N	tet(38)	-	-	-	mepA	PRJNA1029301	SAMN45839517	SRR31718713	149	4377088	12009 (0.55)	1116177 (51)	Staphylococcus aureus	5659 (0.26)	Enterococcus faecium	4347 (0.2)	Staphylococcus argenteus		147	4255230	97.216		233	31
22MR1302	New Zealand	2022	Human	Blood	5	t002	Clade 2.1	-	-	-	blaI	-	blaZ	mecA	mecR1	fosB	fusC	-	-	-	-	-	-	-	-	tet(38)	-	-	-	mepA	PRJNA1029301	SAMN45839518	SRR31718712	149	3094536	1456 (0.09)	717934 (46.4)	Staphylococcus aureus	4864 (0.31)	Enterococcus faecium	3480 (0.22)	Staphylococcus argenteus		147	3007394	97.184		164	36
22MR1309	New Zealand	2022	Human	Blood	5	t002	Clade 2.1	-	-	-	blaI	-	blaZ	mecA	mecR1	fosB	fusC	-	-	erm(C)	-	-	-	-	-	tet(38)	-	-	-	mepA	PRJNA1029301	SAMN45839519	SRR31718711	149	4470632	2171 (0.1)	1125482 (50.35)	Staphylococcus aureus	39244 (1.76)	Staphylococcus sp.	10933 (0.49)	Staphylococcus petrasii		147	4344048	97.1685		238	34
22MR1323	New Zealand	2022	Human	Blood	5	t002	Clade 2.1	-	-	-	blaI	-	blaZ	mecA	mecR1	fosB	fusC	-	-	-	-	-	-	-	-	tet(38)	-	-	-	mepA	PRJNA1029301	SAMN45839521	SRR31718513	149	4039068	1890 (0.09)	1099112 (54.42)	Staphylococcus aureus	5395 (0.27)	Enterococcus faecium	3816 (0.19)	Staphylococcus argenteus		147	3930374	97.3089		215	38
22MR1355	New Zealand	2022	Human	Blood	5	t002	Clade 2.1	-	-	-	blaI	-	blaZ	mecA	mecR1	fosB	fusC	-	-	-	-	-	-	-	-	tet(38)	-	-	-	mepA	PRJNA1029301	SAMN45839522	SRR31718512	149	3503916	1924 (0.11)	812584 (46.38)	Staphylococcus aureus	5489 (0.31)	Enterococcus faecium	3827 (0.22)	Staphylococcus argenteus		147	3405592	97.1939		186	35
22MR1369	New Zealand	2022	Human	Blood	5	unknown	Clade 2.2	-	-	-	blaI	-	blaZ	mecA	mecR1	fosB	fusC	-	-	erm(C)	-	-	-	-	-	tet(38)	-	-	-	mepA	PRJNA1029301	SAMN45839523	SRR31718511	149	3494804	1578 (0.09)	966144 (55.29)	Staphylococcus aureus	4637 (0.27)	Enterococcus faecium	3412 (0.2)	Homo sapiens		146	3401706	97.3361		186	42
22MR1372	New Zealand	2022	Human	Blood	5	t002	Clade 2.1	-	-	-	blaI	-	blaZ	mecA	mecR1	fosB	fusC	-	-	-	-	-	-	-	-	tet(38)	-	-	-	mepA	PRJNA1029301	SAMN45839524	SRR31718510	149	2686392	1112 (0.08)	626180 (46.62)	Staphylococcus aureus	4032 (0.3)	Enterococcus faecium	2945 (0.22)	Staphylococcus argenteus		147	2610288	97.1671		143	36
22MR1388	New Zealand	2022	Human	Blood	5	t002	Clade 2.1	-	-	-	blaI	-	blaZ	mecA	mecR1	fosB	fusC	-	-	-	-	-	-	-	-	tet(38)	-	-	-	mepA	PRJNA1029301	SAMN45839525	SRR31718509	149	9442694	4425 (0.09)	2131070 (45.14)	Staphylococcus aureus	20860 (0.44)	Staphylococcus equorum	20057 (0.42)	Staphylococcus petrasii		147	8965724	94.9488		503	32
22MR1399	New Zealand	2022	Human	Blood	5	t002	Clade 1	-	-	-	blaI	-	blaZ	mecA	mecR1	fosB	fusC	-	-	-	-	-	-	-	-	tet(38)	-	-	-	mepA	PRJNA1029301	SAMN45839526	SRR31718507	148	4330220	3292 (0.15)	1085477 (50.13)	Staphylococcus aureus	5352 (0.25)	Staphylococcus argenteus	5152 (0.24)	Homo sapiens		144	4172434	96.3562		228	28
22MR1439	New Zealand	2022	Human	Blood	5	t002	Clade 2.1	-	-	-	blaI	-	blaZ	mecA	mecR1	fosB	fusC	-	-	-	-	-	-	-	-	tet(38)	-	-	-	mepA	PRJNA1029301	SAMN45839529	SRR31718504	148	4561710	2714 (0.12)	1194617 (52.38)	Staphylococcus aureus	5412 (0.24)	Homo sapiens	5118 (0.22)	Staphylococcus argenteus		144	4395884	96.3648		240	28
22MR1462	New Zealand	2022	Human	Blood	5	t002	Clade 2.2	-	-	-	blaI	-	blaZ	mecA	mecR1	fosB	fusC	-	-	erm(C)	-	-	-	-	-	tet(38)	-	-	-	mepA	PRJNA1029301	SAMN45839531	SRR31718502	148	2570996	2250 (0.18)	682707 (53.11)	Staphylococcus aureus	3750 (0.29)	Homo sapiens	3002 (0.23)	Yersinia enterocolitica		144	2470326	96.0844		135	40
22MR1463	New Zealand	2022	Human	Blood	5	t2597	Clade 2.2	-	-	-	blaI	-	blaZ	mecA	mecR1	fosB	fusC	-	-	-	-	-	-	-	-	tet(38)	-	-	-	mepA	PRJNA1029301	SAMN45839532	SRR31718501	148	4260390	3393 (0.16)	977501 (45.89)	Staphylococcus aureus	5632 (0.26)	Staphylococcus argenteus	4709 (0.22)	Homo sapiens		144	4097346	96.173		224	31
22MR1487	New Zealand	2022	Human	Blood	5	t002	Clade 2.1	-	-	-	blaI	-	blaZ	mecA	mecR1	fosB	fusC	-	-	-	-	-	-	-	-	tet(38)	-	-	-	mepA	PRJNA1029301	SAMN45839533	SRR31718500	148	4021984	2983 (0.15)	1018607 (50.65)	Staphylococcus aureus	5417 (0.27)	Homo sapiens	4920 (0.24)	Staphylococcus argenteus		144	3869398	96.2062		212	36
22MR1506	New Zealand	2022	Human	Blood	5	t688	Clade 2.2	-	-	-	blaI	-	blaZ	mecA	mecR1	fosB	fusC	-	-	-	-	-	-	-	-	tet(38)	-	-	-	mepA	PRJNA1029301	SAMN45839534	SRR31718499	147	3477722	3284 (0.19)	799514 (45.98)	Staphylococcus aureus	4541 (0.26)	Staphylococcus argenteus	3961 (0.23)	Homo sapiens		144	3338236	95.9892		183	28
22MR1517	New Zealand	2022	Human	Blood	5	t002	Clade 2.2	-	-	-	blaI	-	blaZ	mecA	mecR1	fosB	fusC	-	-	erm(C)	-	-	-	-	-	tet(38)	-	-	-	mepA	PRJNA1029301	SAMN45839535	SRR31718498	148	3110614	3452 (0.22)	801044 (51.5)	Staphylococcus aureus	4213 (0.27)	Homo sapiens	3576 (0.23)	Staphylococcus argenteus		144	2978014	95.7372		164	39
22MR1536	New Zealand	2022	Human	Blood	5	t062	Clade 2.1	-	-	-	blaI	-	blaZ	mecA	mecR1	fosB	fusC	-	-	-	-	-	-	-	-	tet(38)	-	-	-	mepA	PRJNA1029301	SAMN45839536	SRR31718796	148	4542670	3684 (0.16)	1174078 (51.69)	Staphylococcus aureus	5629 (0.25)	Staphylococcus argenteus	5264 (0.23)	Homo sapiens		144	4366386	96.1194		239	33
22MR1543	New Zealand	2022	Human	Blood	5	t002	Clade 2.2	aac(6')-Ie/aph(2'')-Ia	aadD1	-	blaI	-	blaZ	mecA	mecR1	fosB	fusC	-	-	erm(C)	mupA	-	-	-	-	tet(38)	-	-	-	mepA	PRJNA1029301	SAMN45839537	SRR31718952	148	3555088	4074 (0.23)	816612 (45.94)	Staphylococcus aureus	6433 (0.36)	Homo sapiens	4061 (0.23)	Staphylococcus argenteus		144	3386740	95.2646		187	39
22MR1545	New Zealand	2022	Human	Blood	5	t002	Clade 2.1	-	-	-	blaI	-	blaZ	mecA	mecR1	fosB	fusC	-	-	-	-	-	-	-	-	tet(38)	-	-	-	mepA	PRJNA1029301	SAMN45839538	SRR31718951	148	5140892	3833 (0.15)	1398039 (54.39)	Staphylococcus aureus	6579 (0.26)	Homo sapiens	5852 (0.23)	Staphylococcus argenteus		144	4942044	96.132		271	32
22MR1549	New Zealand	2022	Human	Blood	5	t002	Clade 2.2	-	-	-	blaI	blaR1	blaZ	mecA	mecR1	fosB	fusC	-	-	-	-	-	-	-	-	tet(38)	-	-	-	mepA	PRJNA1029301	SAMN45839539	SRR31718950	147	4459574	3750 (0.17)	1033301 (46.34)	Staphylococcus aureus	5901 (0.26)	Staphylococcus argenteus	4875 (0.22)	Staphylococcus epidermidis		143	4279656	95.9656		233	35
22MR1595	New Zealand	2022	Human	Blood	5662	t002	Clade 2.2	-	-	-	blaI	-	blaZ	mecA	mecR1	fosB	fusC	-	-	-	-	-	-	-	-	tet(38)	tet(K)	-	-	mepA	PRJNA1029301	SAMN45839542	SRR31718947	147	5571402	4440 (0.16)	1202942 (43.18)	Staphylococcus aureus	72571 (2.61)	Staphylococcus epidermidis	16786 (0.6)	Staphylococcus lugdunensis		144	5364982	96.295		292	33
22MR1638	New Zealand	2022	Human	Blood	5	t002	Clade 2.2	-	-	-	blaI	-	blaZ	mecA	mecR1	fosB	fusC	-	-	-	-	-	-	-	-	tet(38)	-	-	-	mepA	PRJNA1029301	SAMN45839544	SRR31718945	148	4582654	3978 (0.17)	1074762 (46.91)	Staphylococcus aureus	6167 (0.27)	Staphylococcus argenteus	6025 (0.26)	Homo sapiens		144	4382174	95.6252		241	28
22MR1640	New Zealand	2022	Human	Blood	5	t306	Clade 2.1	-	-	-	blaI	-	blaZ	mecA	mecR1	fosB	fusC	-	-	-	-	-	-	-	-	tet(38)	-	-	-	mepA	PRJNA1029301	SAMN45839545	SRR31718944	148	5364704	4823 (0.18)	1421299 (52.99)	Staphylococcus aureus	7638 (0.28)	Homo sapiens	6283 (0.23)	Staphylococcus argenteus		144	5133770	95.6953		283	33
22MR1642	New Zealand	2022	Human	Blood	5	t002	Clade 2.1	-	-	-	blaI	-	blaZ	mecA	mecR1	fosB	fusC	-	-	-	-	-	-	-	-	tet(38)	-	-	-	mepA	PRJNA1029301	SAMN45839546	SRR31718857	147	4348684	5659 (0.26)	1008710 (46.39)	Staphylococcus aureus	5635 (0.26)	Staphylococcus argenteus	5104 (0.23)	Homo sapiens		144	4161218	95.6891		228	29
22MR1643	New Zealand	2022	Human	Blood	5	t002	Clade 2.1	-	-	-	blaI	blaR1	blaZ	mecA	mecR1	fosB	fusC	-	-	-	-	-	-	-	-	tet(38)	-	-	-	mepA	PRJNA1029301	SAMN45839547	SRR31718856	147	4172550	3376 (0.16)	1195714 (57.31)	Staphylococcus aureus	5468 (0.26)	Homo sapiens	4341 (0.21)	Staphylococcus argenteus		144	4001492	95.9004		219	39
22MR1677	New Zealand	2022	Human	Blood	5	t002	Clade 2.1	-	-	-	blaI	-	blaZ	mecA	mecR1	fosB	fusC	-	-	-	-	-	-	-	-	tet(38)	-	-	-	mepA	PRJNA1029301	SAMN45839548	SRR31718855	148	2505084	1723 (0.14)	661007 (52.77)	Staphylococcus aureus	4177 (0.33)	Homo sapiens	3003 (0.24)	Staphylococcus argenteus		144	2399410	95.7816		132	33
22MR1704	New Zealand	2022	Human	Blood	5	t002	Clade 2.1	-	-	ant(9)-Ia	blaI	-	blaZ	mecA	mecR1	fosB	fusC	-	erm(A)	-	-	-	-	-	-	tet(38)	-	-	-	mepA	PRJNA1029301	SAMN45839549	SRR31718854	148	2976616	3918 (0.26)	812290 (54.58)	Staphylococcus aureus	5082 (0.34)	Staphylococcus simulans	5017 (0.34)	Homo sapiens		144	2851882	95.8095		157	31
22MR1712	New Zealand	2022	Human	Blood	5	t002	Clade 2.2	-	-	-	blaI	-	blaZ	mecA	mecR1	fosB	fusC	-	-	-	-	-	-	-	-	tet(38)	-	-	-	mepA	PRJNA1029301	SAMN45839550	SRR31718853	148	2361088	1605 (0.14)	557165 (47.2)	Staphylococcus aureus	3688 (0.31)	Homo sapiens	3219 (0.27)	Staphylococcus argenteus		144	2257266	95.6028		124	32
22MR1801	New Zealand	2022	Human	Blood	5	t002	Clade 2.1	-	aadD1	ant(9)-Ia	blaI	blaR1	blaZ	mecA	mecR1	fosB	fusC	-	erm(A)	-	mupA	-	-	-	-	tet(38)	-	-	-	mepA	PRJNA1029301	SAMN45839551	SRR31718852	148	2811440	3230 (0.23)	713739 (50.77)	Staphylococcus aureus	4078 (0.29)	Homo sapiens	3456 (0.25)	Staphylococcus simulans		144	2689408	95.6594		148	31
22MR1813	New Zealand	2022	Human	Blood	5	t242	Clade 2.1	-	-	ant(9)-Ia	blaI	-	blaZ	mecA	mecR1	fosB	fusC	-	erm(A)	-	-	-	-	-	-	tet(38)	-	-	-	mepA	PRJNA1029301	SAMN45839552	SRR31718851	148	2661472	2431 (0.18)	628051 (47.2)	Staphylococcus aureus	3675 (0.28)	Homo sapiens	3473 (0.26)	Staphylococcus argenteus		144	2553612	95.9474		140	29
22MR1829	New Zealand	2022	Human	Blood	5	t002	Clade 2.2	-	-	-	blaI	-	blaZ	mecA	mecR1	fosB	fusC	-	-	-	-	-	-	-	-	tet(38)	-	-	-	mepA	PRJNA1029301	SAMN45839553	SRR31718850	148	2440208	1511 (0.12)	570913 (46.79)	Staphylococcus aureus	3716 (0.3)	Homo sapiens	3447 (0.28)	Staphylococcus argenteus		144	2335326	95.7019		128	27
22MR1839	New Zealand	2022	Human	Blood	5	t088	Clade 2.2	-	-	-	blaI	-	blaZ	mecA	mecR1	fosB	fusC	-	-	-	-	-	-	-	-	tet(38)	-	-	-	mepA	PRJNA1029301	SAMN45839554	SRR31718849	148	2289728	2005 (0.18)	613508 (53.59)	Staphylococcus aureus	3446 (0.3)	Homo sapiens	2705 (0.24)	Staphylococcus argenteus		144	2190376	95.661		121	38
23MR0009	New Zealand	2022	Human	Blood	5	t002	Clade 2.1	-	-	-	blaI	-	blaZ	mecA	mecR1	fosB	fusC	-	-	-	-	-	-	-	-	tet(38)	-	-	-	mepA	PRJNA1029301	SAMN45839555	SRR31718848	147	4072146	5420 (0.27)	925116 (45.44)	Staphylococcus aureus	6141 (0.3)	Streptococcus pyogenes	5674 (0.28)	Homo sapiens		143	3888748	95.4963		213	29
23MR0099	New Zealand	2023	Human	Blood	5	t002	Clade 2.1	-	-	-	blaI	-	blaZ	mecA	mecR1	fosB	fusC	-	-	-	-	-	-	-	-	tet(38)	-	-	-	mepA	PRJNA1029301	SAMN45839558	SRR31718844	137	3778550	990 (0.05)	707200 (37.43)	Staphylococcus aureus	21255 (1.13)	Streptococcus pyogenes	5877 (0.31)	Streptococcus pneumoniae		137	3735312	98.8557		185	28
23MR0171	New Zealand	2023	Human	Blood	5	t002	Clade 2.1	-	-	-	blaI	-	blaZ	mecA	mecR1	fosB	fusC	-	-	-	-	-	gyrA_S84L	parC_S80F	-	tet(38)	-	-	-	mepA	PRJNA1029301	SAMN45839561	SRR31718841	137	2418240	999 (0.08)	451295 (37.32)	Staphylococcus aureus	13965 (1.15)	Streptococcus pyogenes	3647 (0.3)	Streptococcus pneumoniae		137	2390048	98.8342		118	28
23MR0190	New Zealand	2022	Human	Blood	5	t002	Clade 2.2	-	-	-	blaI	-	blaZ	mecA	mecR1	fosB	fusC	-	-	-	-	-	-	-	-	tet(38)	-	-	-	mepA	PRJNA1029301	SAMN45839563	SRR31718839	148	2899396	1937 (0.13)	682611 (47.09)	Staphylococcus aureus	3991 (0.28)	Staphylococcus argenteus	3957 (0.27)	Homo sapiens		144	2767136	95.4384		152	29
23MR0191	New Zealand	2022	Human	Blood	5	t002	Clade 2.2	-	-	-	blaI	-	blaZ	mecA	mecR1	fosB	fusC	-	-	-	-	-	-	-	-	tet(38)	-	-	-	mepA	PRJNA1029301	SAMN45839564	SRR31718838	148	1902974	1503 (0.16)	447439 (47.03)	Staphylococcus aureus	2400 (0.25)	Staphylococcus argenteus	2207 (0.23)	Homo sapiens		144	1824436	95.8729		100	27
23MR0217	New Zealand	2023	Human	Blood	5	t002	Clade 2.1	-	-	-	blaI	-	blaZ	mecA	mecR1	fosB	fusC	-	-	-	-	-	-	-	-	tet(38)	-	-	-	mepA	PRJNA1029301	SAMN45839566	SRR31718835	145	2961338	2017 (0.14)	617077 (41.68)	Staphylococcus aureus	6740 (0.46)	Streptococcus pyogenes	5343 (0.36)	Enterococcus faecium		144	2920736	98.6289		153	27
23MR0259	New Zealand	2023	Human	Blood	5	t002	Clade 1	-	-	-	blaI	-	blaZ	mecA	mecR1	fosB	fusC	-	-	-	-	-	-	-	-	tet(38)	-	-	-	mepA	PRJNA1029301	SAMN45839567	SRR31718834	145	2993478	1986 (0.13)	624603 (41.73)	Staphylococcus aureus	9131 (0.61)	Streptococcus pyogenes	7058 (0.47)	Enterococcus faecium		144	2957292	98.7912		154	29
23MR0297	New Zealand	2023	Human	Blood	5	t002	Clade 2.1	-	-	-	blaI	-	blaZ	mecA	mecR1	fosB	fusC	-	-	-	-	-	-	-	-	tet(38)	-	-	-	mepA	PRJNA1029301	SAMN45839569	SRR31718832	145	2951356	951 (0.06)	749665 (50.8)	Staphylococcus aureus	8107 (0.55)	Streptococcus pyogenes	6571 (0.45)	Enterococcus faecium		145	2916388	98.8152		152	28
23MR0323	New Zealand	2023	Human	Blood	5	t002	Clade 2.1	-	-	-	blaI	-	blaZ	mecA	mecR1	fosB	fusC	-	-	-	-	-	gyrA_S84L	parC_S80F	-	tet(38)	-	-	-	mepA	PRJNA1029301	SAMN45839570	SRR31718831	144	3023368	1050 (0.07)	623827 (41.27)	Staphylococcus aureus	7708 (0.51)	Streptococcus pyogenes	5978 (0.4)	Enterococcus faecium		144	2989866	98.8919		155	25
23MR0345	New Zealand	2023	Human	Blood	5	t002	Clade 2.1	-	-	-	blaI	-	blaZ	mecA	mecR1	fosB	fusC	-	-	-	-	-	-	-	-	tet(38)	-	-	-	mepA	PRJNA1029301	SAMN45839571	SRR31718597	145	2483860	985 (0.08)	606756 (48.86)	Staphylococcus aureus	7125 (0.57)	Enterococcus faecium	2939 (0.24)	Cronobacter sakazakii		144	2444754	98.4256		128	34
23MR0359	New Zealand	2023	Human	Blood	5	t002	Clade 2.2	-	-	-	blaI	-	blaZ	mecA	mecR1	fosB	fusC	-	-	-	-	-	-	-	-	tet(38)	-	-	-	mepA	PRJNA1029301	SAMN45839572	SRR31718596	145	2901752	1265 (0.09)	618694 (42.64)	Staphylococcus aureus	8070 (0.56)	Enterococcus faecium	3643 (0.25)	Cronobacter sakazakii		144	2857314	98.4686		150	25
23MR0368	New Zealand	2023	Human	Blood	5	t002	Clade 2.1	-	-	ant(9)-Ia	blaI	-	blaZ	mecA	mecR1	fosB	fusC	-	erm(A)	-	-	-	-	-	-	tet(38)	-	-	-	mepA	PRJNA1029301	SAMN45839573	SRR31718595	144	2922690	965 (0.07)	619470 (42.39)	Staphylococcus aureus	7607 (0.52)	Enterococcus faecium	3495 (0.24)	Cronobacter sakazakii		143	2885174	98.7164		150	24
23MR0373	New Zealand	2023	Human	Blood	5	t002	Clade 2.1	-	-	-	blaI	-	blaZ	mecA	mecR1	fosB	fusC	-	-	-	-	-	-	-	-	tet(38)	-	-	-	mepA	PRJNA1029301	SAMN45839574	SRR31718594	144	2853282	1056 (0.07)	592569 (41.54)	Staphylococcus aureus	7742 (0.54)	Enterococcus faecium	3616 (0.25)	Cronobacter sakazakii		144	2809214	98.4555		147	21
23MR0380	New Zealand	2023	Human	Blood	5	t002	Clade 2.1	-	aadD1	ant(9)-Ia	blaI	blaR1	blaZ	mecA	mecR1	fosB	fusC	-	erm(A)	-	mupA	-	-	-	-	tet(38)	-	-	-	mepA	PRJNA1029301	SAMN45839575	SRR31718593	145	3228366	2988 (0.19)	754066 (46.72)	Staphylococcus aureus	9091 (0.56)	Enterococcus faecium	5739 (0.36)	Staphylococcus simulans		144	3173924	98.3136		166	28
23MR0381	New Zealand	2023	Human	Blood	5	t045	Clade 2.2	-	-	-	blaI	-	blaZ	mecA	mecR1	fosB	fusC	-	-	-	-	-	-	-	-	tet(38)	-	-	-	mepA	PRJNA1029301	SAMN45839576	SRR31718591	142	2524456	3313 (0.26)	500075 (39.62)	Staphylococcus aureus	6240 (0.49)	Escherichia coli	5353 (0.42)	Cronobacter sakazakii		141	2489890	98.6308		128	29
23MR0391	New Zealand	2023	Human	Blood	5	t002	Clade 2.1	-	-	-	blaI	-	blaZ	mecA	mecR1	fosB	fusC	-	-	-	-	-	-	-	-	tet(38)	-	-	-	mepA	PRJNA1029301	SAMN45839577	SRR31718590	144	2855456	1236 (0.09)	735289 (51.5)	Staphylococcus aureus	7345 (0.51)	Enterococcus faecium	2964 (0.21)	Cronobacter sakazakii		144	2815916	98.6153		147	27
23MR0402	New Zealand	2023	Human	Blood	5	t002	Clade 2.1	-	-	-	blaI	-	blaZ	mecA	mecR1	fosB	fusC	-	-	-	-	-	-	-	-	tet(38)	-	-	-	mepA	PRJNA1029301	SAMN45839578	SRR31718589	145	2341536	823 (0.07)	628496 (53.68)	Staphylococcus aureus	5811 (0.5)	Enterococcus faecium	2370 (0.2)	Cronobacter sakazakii		144	2307106	98.5296		120	28
23MR0403	New Zealand	2023	Human	Blood	5	t002	Clade 2.1	-	-	-	blaI	-	blaZ	mecA	mecR1	fosB	fusC	-	-	-	-	-	-	-	-	tet(38)	-	-	-	mepA	PRJNA1029301	SAMN45839579	SRR31718588	145	2570022	831 (0.06)	734489 (57.16)	Staphylococcus aureus	7395 (0.58)	Enterococcus faecium	2920 (0.23)	Cronobacter sakazakii		144	2537348	98.7286		132	35
23MR0434	New Zealand	2023	Human	Blood	5	t002	Clade 2.2	-	-	-	blaI	-	blaZ	mecA	mecR1	fosB	fusC	-	-	-	-	-	-	-	-	tet(38)	-	-	-	mepA	PRJNA1029301	SAMN45839580	SRR31718587	145	2839742	1318 (0.09)	743158 (52.34)	Staphylococcus aureus	7953 (0.56)	Enterococcus faecium	3540 (0.25)	Cronobacter sakazakii		144	2798080	98.5329		147	36
23MR0519	New Zealand	2023	Human	Blood	5	t002	Clade 2.1	-	aadD1	ant(9)-Ia	blaI	blaR1	blaZ	mecA	mecR1	fosB	fusC	-	erm(A)	-	mupA	-	-	-	-	tet(38)	-	-	-	mepA	PRJNA1029301	SAMN45839581	SRR31718586	145	2117794	3405 (0.32)	582302 (54.99)	Staphylococcus aureus	10084 (0.95)	Staphylococcus simulans	5806 (0.55)	Enterococcus faecium		144	2086464	98.5206		109	28
23MR0536	New Zealand	2023	Human	Blood	5	t002	Clade 2.2	-	-	-	blaI	-	blaZ	mecA	mecR1	fosB	fusC	-	-	-	-	-	-	-	-	tet(38)	-	-	-	mepA	PRJNA1029301	SAMN45839583	SRR31718584	145	3015868	1023 (0.07)	813793 (53.97)	Staphylococcus aureus	7479 (0.5)	Enterococcus faecium	6219 (0.41)	Staphylococcus equorum		144	2974010	98.6121		155	27
23MR0550	New Zealand	2023	Human	Blood	1346	t002	Clade 2.1	-	-	-	blaI	-	blaZ	mecA	mecR1	fosB	fusC	-	-	-	-	ileS_V588F	-	-	-	tet(38)	-	-	-	mepA	PRJNA1029301	SAMN45839585	SRR31718582	144	2409570	831 (0.07)	512338 (42.53)	Staphylococcus aureus	6216 (0.52)	Enterococcus faecium	2599 (0.22)	Cronobacter sakazakii		144	2372586	98.4651		124	27
23MR0623	New Zealand	2023	Human	Blood	5	t1062	Clade 2.2	-	-	-	blaI	-	blaZ	mecA	mecR1	fosB	fusC	-	-	-	-	-	-	-	-	tet(38)	-	-	-	mepA	PRJNA1029301	SAMN45839586	SRR31718580	145	2342376	1017 (0.09)	468083 (39.97)	Staphylococcus aureus	12088 (1.03)	Staphylococcus petrasii	6391 (0.55)	Enterococcus faecium		144	2305898	98.4427		121	44
23MR0670	New Zealand	2023	Human	Blood	5	t502	Clade 2.1	-	-	-	blaI	-	blaZ	mecA	mecR1	fosB	fusC	-	-	-	-	-	-	-	-	tet(38)	-	-	-	mepA	PRJNA1029301	SAMN45839589	SRR31718577	145	2406376	1213 (0.1)	502387 (41.75)	Staphylococcus aureus	2410 (0.2)	Streptococcus pyogenes	2097 (0.17)	Yersinia enterocolitica		144	2372548	98.5942		124	21
23MR0676	New Zealand	2023	Human	Blood	5	t002	Clade 2.1	-	-	-	blaI	-	blaZ	mecA	mecR1	fosB	fusC	-	-	-	-	-	-	-	-	tet(38)	-	-	-	mepA	PRJNA1029301	SAMN45839590	SRR31718576	145	3266716	1176 (0.07)	840258 (51.44)	Staphylococcus aureus	3801 (0.23)	Streptococcus pyogenes	3042 (0.19)	Yersinia enterocolitica		145	3215104	98.4201		169	27
23MR0745	New Zealand	2023	Human	Blood	5	t002	Clade 2.2	-	-	-	blaI	-	blaZ	mecA	mecR1	fosB	fusC	-	-	-	-	-	-	-	-	tet(38)	-	-	-	mepA	PRJNA1029301	SAMN45839591	SRR31718575	142	2238760	946 (0.08)	442135 (39.5)	Staphylococcus aureus	2908 (0.26)	Streptococcus pyogenes	2536 (0.23)	Yersinia enterocolitica		141	2208484	98.6476		113	28
23MR0849	New Zealand	2023	Human	Blood	5	t002	Clade 2.2	-	-	-	blaI	-	blaZ	mecA	mecR1	fosB	fusC	-	-	-	-	-	-	-	-	tet(38)	-	-	-	mepA	PRJNA1029301	SAMN45839597	SRR31718708	147	2025378	613 (0.06)	460468 (45.47)	Staphylococcus aureus	3559 (0.35)	Enterococcus faecium	2262 (0.22)	Yersinia enterocolitica		146	2003754	98.9323		106	24
23MR0880	New Zealand	2023	Human	Blood	5	t002	Clade 2.2	-	-	-	blaI	-	blaZ	mecA	mecR1	fosB	fusC	-	-	erm(C)	-	-	-	-	-	tet(38)	-	-	-	mepA	PRJNA1029301	SAMN45839598	SRR31718707	148	3487950	36646 (2.1)	792437 (45.44)	Staphylococcus aureus	5729 (0.33)	Enterococcus faecium	3674 (0.21)	Yersinia enterocolitica		147	3448838	98.8787		183	25
23MR0929	New Zealand	2023	Human	Blood	5	t062	Clade 2.1	-	-	-	blaI	-	blaZ	mecA	mecR1	fosB	fusC	-	-	-	-	-	-	-	-	tet(38)	-	-	-	mepA	PRJNA1029301	SAMN45839599	SRR31718706	146	1763870	524 (0.06)	398866 (45.23)	Staphylococcus aureus	3136 (0.36)	Enterococcus faecium	1879 (0.21)	Yersinia enterocolitica		146	1741912	98.7551		92	28
23MR0943	New Zealand	2023	Human	Blood	5	t002	Clade 2.1	-	-	-	blaI	-	blaZ	mecA	mecR1	fosB	fusC	-	-	-	-	-	-	-	-	tet(38)	-	-	-	mepA	PRJNA1029301	SAMN45839600	SRR31718705	147	3922648	913 (0.05)	888071 (45.28)	Staphylococcus aureus	6032 (0.31)	Enterococcus faecium	3663 (0.19)	Yersinia enterocolitica		147	3883844	99.0108		206	25
23MR0960	New Zealand	2023	Human	Blood	5	t002	Clade 2.1	-	-	-	blaI	-	blaZ	mecA	mecR1	fosB	fusC	-	-	-	-	-	-	-	-	tet(38)	-	-	-	mepA	PRJNA1029301	SAMN45839601	SRR31718704	148	3391202	952 (0.06)	861158 (50.79)	Staphylococcus aureus	5612 (0.33)	Enterococcus faecium	3589 (0.21)	Yersinia enterocolitica		147	3355648	98.9516		178	34
23MR1066	New Zealand	2023	Human	Blood	5	t002	Clade 2.2	-	-	-	blaI	-	blaZ	mecA	mecR1	fosB	fusC	-	-	-	-	-	-	-	-	tet(38)	-	-	-	mepA	PRJNA1029301	SAMN45839603	SRR31718702	145	3400020	963 (0.06)	741489 (43.62)	Staphylococcus aureus	9452 (0.56)	Streptococcus pyogenes	4469 (0.26)	Enterococcus faecium		145	3353434	98.6298		176	24
23MR1114	New Zealand	2023	Human	Blood	5	t002	Clade 2.2	-	-	-	blaI	-	blaZ	mecA	mecR1	fosB	fusC	-	-	-	-	-	-	-	-	tet(38)	-	-	-	mepA	PRJNA1029301	SAMN45839604	SRR31718701	146	2983872	613 (0.04)	745675 (49.98)	Staphylococcus aureus	7382 (0.49)	Streptococcus pyogenes	3468 (0.23)	Enterococcus faecium		145	2947236	98.7722		155	32
23MR1144	New Zealand	2023	Human	Blood	5	t002	Clade 2.1	-	-	-	blaI	-	blaZ	mecA	mecR1	fosB	fusC	-	-	-	-	-	-	parC_S80F	-	tet(38)	-	-	-	mepA	PRJNA1029301	SAMN45839605	SRR31718700	145	2938978	816 (0.06)	628656 (42.78)	Staphylococcus aureus	8943 (0.61)	Streptococcus pyogenes	4588 (0.31)	Enterococcus faecium		144	2901866	98.7372		151	32
23MR1156	New Zealand	2023	Human	Blood	5	t002	Clade 2.2	-	-	-	blaI	-	blaZ	mecA	mecR1	fosB	fusC	-	-	-	-	-	-	-	-	tet(38)	-	-	-	mepA	PRJNA1029301	SAMN45839606	SRR31718698	145	2394636	770 (0.06)	517949 (43.26)	Staphylococcus aureus	7463 (0.62)	Streptococcus pyogenes	3557 (0.3)	Enterococcus faecium		144	2357620	98.4542		124	26
23MR1166	New Zealand	2023	Human	Blood	5	t002	Clade 2.2	-	-	-	blaI	-	blaZ	mecA	mecR1	fosB	fusC	-	-	-	-	-	-	-	-	tet(38)	-	-	-	mepA	PRJNA1029301	SAMN45839607	SRR31718697	145	2784336	505 (0.04)	604128 (43.39)	Staphylococcus aureus	7171 (0.52)	Streptococcus pyogenes	3447 (0.25)	Enterococcus faecium		145	2749638	98.7538		144	24
23MR1194	New Zealand	2023	Human	Blood	5	t002	Clade 2.1	-	-	-	blaI	-	blaZ	mecA	mecR1	fosB	fusC	-	-	-	-	-	-	parC_S80F	-	tet(38)	-	-	-	mepA	PRJNA1029301	SAMN45839608	SRR31718696	145	2704840	950 (0.07)	579222 (42.83)	Staphylococcus aureus	7552 (0.56)	Streptococcus pyogenes	3688 (0.27)	Enterococcus faecium		144	2669022	98.6758		139	29
23MR1203	New Zealand	2023	Human	Blood	5	t002	Clade 1	-	-	-	blaI	-	blaZ	mecA	mecR1	fosB	fusC	-	-	-	-	-	-	-	-	tet(38)	-	-	-	mepA	PRJNA1029301	SAMN45839609	SRR31718695	145	4003972	1528 (0.08)	814883 (40.7)	Staphylococcus aureus	12069 (0.6)	Streptococcus pneumoniae	5098 (0.25)	Escherichia coli		144	3957940	98.8503		207	24
23MR1237	New Zealand	2023	Human	Blood	5	t002	Clade 2.1	-	-	-	blaI	-	blaZ	mecA	mecR1	fosB	fusC	-	-	-	-	-	-	parC_S80F	-	tet(38)	-	-	-	mepA	PRJNA1029301	SAMN45839610	SRR31718694	145	3003270	930 (0.06)	533199 (35.51)	Staphylococcus aureus	52952 (3.53)	Salmonella enterica	9542 (0.64)	Streptococcus pneumoniae		144	2967926	98.8231		155	29
23MR1241	New Zealand	2023	Human	Screen	5	t002	Clade 2.1	-	aadD1	ant(9)-Ia	blaI	blaR1	blaZ	mecA	mecR1	fosB	fusC	-	erm(A)	-	mupA	-	-	-	-	tet(38)	-	-	-	mepA	PRJNA1029301	SAMN45839611	SRR31718693	149	4366792	5102 (0.23)	1123011 (51.43)	Staphylococcus aureus	8028 (0.37)	Staphylococcus simulans	5655 (0.26)	Homo sapiens		145	4204344	96.2799		232	38
23MR1243	New Zealand	2023	Human	Screen	5	t002	Clade 2.1	-	aadD1	ant(9)-Ia	blaI	blaR1	blaZ	mecA	mecR1	fosB	fusC	-	erm(A)	-	mupA	-	-	-	-	tet(38)	-	-	-	mepA	PRJNA1029301	SAMN45839612	SRR31718692	149	3145604	4217 (0.27)	819599 (52.11)	Staphylococcus aureus	6107 (0.39)	Staphylococcus simulans	4712 (0.3)	Homo sapiens		145	3014708	95.8388		167	38
23MR1244	New Zealand	2023	Human	Screen	5	t002	Clade 2.1	-	-	ant(9)-Ia	blaI	-	blaZ	mecA	mecR1	fosB	fusC	-	erm(A)	-	-	-	-	-	-	tet(38)	-	-	-	mepA	PRJNA1029301	SAMN45839613	SRR31718691	148	3597974	3036 (0.17)	848382 (47.16)	Staphylococcus aureus	4936 (0.27)	Staphylococcus argenteus	4202 (0.23)	Homo sapiens		145	3459422	96.1492		190	30
23MR1271	New Zealand	2023	Human	Blood	5	t002	Clade 1	-	-	-	blaI	-	blaZ	mecA	mecR1	fosB	fusC	-	-	-	-	-	-	-	-	tet(38)	-	-	-	mepA	PRJNA1029301	SAMN45839614	SRR31718690	145	2874666	728 (0.05)	699112 (48.64)	Staphylococcus aureus	2635 (0.18)	Salmonella enterica	2144 (0.15)	Homo sapiens		145	2844436	98.9484		149	25
23MR1299	New Zealand	2023	Human	Blood	5	t002	Clade 2.1	-	-	-	blaI	-	blaZ	mecA	mecR1	fosB	fusC	-	-	-	-	-	-	-	-	tet(38)	-	-	-	mepA	PRJNA1029301	SAMN45839615	SRR31718689	145	2508948	660 (0.05)	533464 (42.52)	Staphylococcus aureus	2636 (0.21)	Salmonella enterica	2148 (0.17)	Homo sapiens		144	2483396	98.9816		129	24
23MR1369	New Zealand	2023	Human	Blood	5	t002	Clade 2.2	-	-	-	blaI	blaR1	blaZ	mecA	mecR1	fosB	fusC	fusA_H457Y	-	-	mupA	-	-	-	-	tet(38)	-	-	-	mepA	PRJNA1029301	SAMN45839618	SRR31718685	145	2229928	1043 (0.09)	472729 (42.4)	Staphylococcus aureus	2642 (0.24)	Salmonella enterica	1631 (0.15)	Homo sapiens		144	2206164	98.9343		115	25
23MR1406	New Zealand	2023	Human	Blood	5	t539	Clade 2.2	-	-	-	blaI	-	blaZ	mecA	mecR1	fosB	fusC	-	-	-	-	-	-	-	-	tet(38)	-	-	-	mepA	PRJNA1029301	SAMN45839619	SRR31718684	146	3284458	1194 (0.07)	710911 (43.29)	Staphylococcus aureus	3240 (0.2)	Salmonella enterica	2297 (0.14)	Staphylococcus argenteus		145	3247414	98.8721		170	29
23MR1454	New Zealand	2023	Human	Blood	5	t002	Clade 2.2	-	-	-	blaI	-	blaZ	mecA	mecR1	fosB	fusC	-	-	-	-	-	-	-	-	tet(38)	-	-	-	mepA	PRJNA1029301	SAMN45839621	SRR31718682	146	2518116	746 (0.06)	583846 (46.37)	Staphylococcus aureus	2803 (0.22)	Salmonella enterica	1823 (0.14)	Staphylococcus argenteus		145	2487694	98.7919		130	27
23MR1517	New Zealand	2023	Human	Blood	5	t002	Clade 2.2	-	-	-	blaI	blaR1	blaZ	mecA	mecR1	fosB	fusC	fusA_H457Y	-	-	mupA	-	-	-	-	tet(38)	-	-	-	mepA	PRJNA1029301	SAMN45839627	SRR31718936	145	2405414	849 (0.07)	511216 (42.51)	Staphylococcus aureus	2443 (0.2)	Salmonella enterica	1788 (0.15)	Homo sapiens		144	2377086	98.8223		124	22
23MR1521	New Zealand	2023	Human	Eye	5	t002	Clade 2.2	-	-	-	blaI	-	blaZ	mecA	mecR1	fosB	fusC	-	-	-	-	-	-	-	-	tet(38)	-	-	-	mepA	PRJNA1029301	SAMN45839628	SRR31718935	145	4305854	2270 (0.11)	850075 (39.48)	Staphylococcus aureus	17175 (0.8)	Streptococcus pyogenes	15318 (0.71)	Escherichia coli		144	4257754	98.8829		223	34
23MR1522	New Zealand	2023	Human	Eye	4008	t002	Clade 2.2	-	-	-	blaI	-	blaZ	mecA	mecR1	fosB	fusC	-	-	-	-	-	-	-	-	tet(38)	-	-	-	mepA	PRJNA1029301	SAMN45839629	SRR31718934	145	3243926	909 (0.06)	658573 (40.6)	Staphylococcus aureus	10958 (0.68)	Streptococcus pyogenes	2431 (0.15)	Staphylococcus argenteus		144	3206544	98.8476		168	33
23MR1580	New Zealand	2023	Human	Blood	5	t002	Clade 2.1	-	-	-	blaI	-	blaZ	mecA	mecR1	fosB	fusC	-	-	-	-	-	-	-	-	tet(38)	-	-	-	mepA	PRJNA1029301	SAMN45839632	SRR31718931	146	1749546	562 (0.06)	417631 (47.74)	Staphylococcus aureus	1801 (0.21)	Salmonella enterica	1215 (0.14)	Staphylococcus argenteus		145	1727416	98.7351		91	30
23MR1591	New Zealand	2023	Human	Blood	9301	t002	Clade 2.2	-	-	-	blaI	-	blaZ	mecA	mecR1	fosB	fusC	-	-	-	-	-	-	-	-	tet(38)	-	-	-	mepA	PRJNA1029301	SAMN45839634	SRR31718929	145	3272972	921 (0.06)	696283 (42.55)	Staphylococcus aureus	3248 (0.2)	Salmonella enterica	2408 (0.15)	Staphylococcus argenteus		144	3239876	98.9888		169	26
23MR1593	New Zealand	2023	Human	Blood	5	t002	Clade 2.2	aac(6')-Ie/aph(2'')-Ia	aadD1	-	blaI	-	blaZ	mecA	mecR1	fosB	fusC	-	-	erm(C)	mupA	-	-	-	-	tet(38)	-	-	-	mepA	PRJNA1029301	SAMN45839635	SRR31718928	144	1987026	4949 (0.5)	386393 (38.89)	Staphylococcus aureus	3782 (0.38)	Staphylococcus kloosii	3519 (0.35)	Staphylococcus simulans		144	1963354	98.8087		102	34
23MR1629	New Zealand	2023	Human	Blood	5	t002	Clade 2.2	-	-	-	blaI	-	blaZ	mecA	mecR1	fosB	fusC	-	-	-	-	-	-	-	-	tet(38)	-	-	-	mepA	PRJNA1029301	SAMN45839636	SRR31718926	146	2817990	1166 (0.08)	688412 (48.86)	Staphylococcus aureus	3411 (0.24)	Salmonella enterica	1832 (0.13)	Staphylococcus argenteus		145	2783286	98.7685		146	30
23MR1630	New Zealand	2023	Human	Blood	4008	t002	Clade 2.2	-	-	-	blaI	-	blaZ	mecA	mecR1	fosB	fusC	-	-	-	-	-	-	-	-	tet(38)	-	-	-	mepA	PRJNA1029301	SAMN45839637	SRR31718925	145	2546092	1238 (0.1)	542688 (42.63)	Staphylococcus aureus	2837 (0.22)	Salmonella enterica	2034 (0.16)	Staphylococcus argenteus		145	2511076	98.6247		131	25
23MR1639	New Zealand	2023	Human	Blood	5	t088	Clade 2.2	-	-	-	blaI	-	blaZ	mecA	mecR1	fosB	fusC	-	-	-	-	-	-	-	-	tet(38)	-	-	-	mepA	PRJNA1029301	SAMN45839638	SRR31718924	145	2473038	533 (0.04)	532335 (43.05)	Staphylococcus aureus	2655 (0.21)	Salmonella enterica	1828 (0.15)	Homo sapiens		145	2445046	98.8681		128	24
23MR1702	New Zealand	2023	Human	Screen	4008	t002	Clade 2.2	-	-	-	blaI	-	blaZ	mecA	mecR1	fosB	fusC	-	-	-	-	-	-	-	-	tet(38)	-	-	-	mepA	PRJNA1029301	SAMN45839642	SRR31718920	134	1664152	543 (0.07)	278852 (33.51)	Staphylococcus aureus	1371 (0.16)	Streptococcus pneumoniae	1309 (0.16)	Homo sapiens		133	1642988	98.7282		79	37
23MR1703	New Zealand	2023	Human	Screen	4008	t002	Clade 2.2	-	-	-	blaI	-	blaZ	mecA	mecR1	fosB	fusC	-	-	-	-	-	-	-	-	tet(38)	-	-	-	mepA	PRJNA1029301	SAMN45839643	SRR31718919	134	2751786	1050 (0.08)	462188 (33.59)	Staphylococcus aureus	2484 (0.18)	Streptococcus pneumoniae	2297 (0.17)	Listeria welshimeri		133	2718176	98.7786		131	28
23MR1715	New Zealand	2023	Human	Screen	5	t002	Clade 2.2	-	-	-	blaI	-	blaZ	mecA	mecR1	fosB	fusC	-	-	-	-	-	-	-	-	tet(38)	-	-	-	mepA	PRJNA1029301	SAMN45839644	SRR31718918	133	2780314	1192 (0.09)	461106 (33.17)	Staphylococcus aureus	2732 (0.2)	Streptococcus pneumoniae	2317 (0.17)	Listeria welshimeri		132	2746916	98.7988		131	34
23MR1738	New Zealand	2023	Human	Blood	5	t002	Clade 2.1	-	-	-	blaI	-	blaZ	mecA	mecR1	fosB	fusC	-	-	-	-	-	-	-	-	tet(38)	-	-	-	mepA	PRJNA1029301	SAMN45839645	SRR31718917	146	3300288	1029 (0.06)	723941 (43.87)	Staphylococcus aureus	5649 (0.34)	Streptococcus pyogenes	2754 (0.17)	Yersinia enterocolitica		146	3264880	98.9271		172	24
23MR1753	New Zealand	2023	Human	Eye	4008	t002	Clade 2.2	-	-	-	blaI	-	blaZ	mecA	mecR1	fosB	fusC	-	-	-	-	-	-	-	-	tet(38)	-	-	-	mepA	PRJNA1029301	SAMN45839646	SRR31718830	133	2704552	987 (0.07)	450347 (33.3)	Staphylococcus aureus	2333 (0.17)	Streptococcus pneumoniae	2307 (0.17)	Listeria welshimeri		132	2671946	98.7944		128	31
23MR1766	New Zealand	2023	Human	Eye	5	t002	Clade 2.2	-	-	-	blaI	-	blaZ	mecA	mecR1	fosB	fusC	-	-	-	-	-	-	-	-	tet(38)	-	-	-	mepA	PRJNA1029301	SAMN45839647	SRR31718829	147	3195806	408 (0.03)	769022 (48.13)	Staphylococcus aureus	2890 (0.18)	Streptococcus pneumoniae	2435 (0.15)	Staphylococcus argenteus		147	3154110	98.6953		168	23
23MR1823	New Zealand	2023	Human	Blood	5	t509	Clade 2.1	-	-	-	blaI	-	blaZ	mecA	mecR1	fosB	fusC	-	-	-	-	-	-	-	-	tet(38)	-	-	-	mepA	PRJNA1029301	SAMN45839650	SRR31718826	145	2021734	544 (0.05)	429928 (42.53)	Staphylococcus aureus	5307 (0.52)	Staphylococcus pettenkoferi	3448 (0.34)	Streptococcus pyogenes		145	1999372	98.8939		104	29
23MR1827	New Zealand	2023	Human	Blood	5	t2069	Clade 2.2	-	-	-	blaI	-	blaZ	mecA	mecR1	fosB	fusC	-	-	-	-	-	-	-	-	tet(38)	-	-	-	mepA	PRJNA1029301	SAMN45839651	SRR31718825	146	2769852	629 (0.05)	609820 (44.03)	Staphylococcus aureus	4255 (0.31)	Streptococcus pyogenes	2182 (0.16)	Yersinia enterocolitica		146	2732324	98.6451		144	24
23MR1836	New Zealand	2023	Human	Blood	5	t002	Clade 2.2	-	-	-	blaI	-	blaZ	mecA	mecR1	fosB	fusC	-	-	-	-	-	-	-	-	tet(38)	-	-	-	mepA	PRJNA1029301	SAMN45839652	SRR31718824	146	2720064	1393 (0.1)	591967 (43.53)	Staphylococcus aureus	6532 (0.48)	Staphylococcus petrasii	4486 (0.33)	Staphylococcus equorum		146	2676676	98.4049		141	31
23MR1837	New Zealand	2023	Human	Blood	5	t002	Clade 2.1	-	-	-	blaI	-	blaZ	mecA	mecR1	fosB	fusC	-	-	-	-	-	-	-	-	tet(38)	-	-	-	mepA	PRJNA1029301	SAMN45839653	SRR31718823	146	2792574	798 (0.06)	610075 (43.69)	Staphylococcus aureus	4999 (0.36)	Streptococcus pyogenes	2380 (0.17)	Yersinia enterocolitica		146	2757828	98.7558		145	27
23MR1877	New Zealand	2023	Human	Blood	5	t002	Clade 2.1	-	-	-	blaI	-	blaZ	mecA	mecR1	fosB	fusC	-	-	-	-	-	-	-	-	tet(38)	-	-	-	mepA	PRJNA1029301	SAMN45839654	SRR31718822	146	2349254	715 (0.06)	580278 (49.4)	Staphylococcus aureus	3759 (0.32)	Streptococcus pyogenes	1852 (0.16)	Yersinia enterocolitica		146	2321604	98.823		122	30
23MR1883	New Zealand	2023	Human	Blood	5	t002	Outside MRSA AK3 lineage	-	-	-	blaI	-	blaZ	-	-	fosB	-	-	-	-	-	-	-	-	-	tet(38)	-	-	-	mepA	PRJNA1029301	SAMN45839655	SRR31718821	140	2411638	28848 (2.39)	424070 (35.17)	Staphylococcus epidermidis	188479 (15.63)	Staphylococcus aureus	101497 (8.42)	Staphylococcus capitis		139	2380160	98.6947		120	41
23MR1910	New Zealand	2023	Human	Blood	5	t002	Clade 2.2	-	-	-	blaI	-	blaZ	mecA	mecR1	fosB	fusC	-	-	-	-	-	-	-	-	tet(38)	-	-	-	mepA	PRJNA1029301	SAMN45839656	SRR31718819	146	3369676	608 (0.04)	854419 (50.71)	Staphylococcus aureus	5893 (0.35)	Streptococcus pyogenes	2718 (0.16)	Yersinia enterocolitica		146	3335002	98.971		175	23
24MR0017	New Zealand	2023	Human	Blood	5	t105	Clade 2.1	-	-	-	blaI	-	blaZ	mecA	mecR1	fosB	fusC	-	-	-	-	-	-	-	-	tet(38)	-	-	-	mepA	PRJNA1029301	SAMN45839657	SRR31718818	146	2991672	715 (0.05)	652770 (43.64)	Staphylococcus aureus	4628 (0.31)	Streptococcus pyogenes	2276 (0.15)	Yersinia enterocolitica		145	2958528	98.8921		155	24
24MR0023	New Zealand	2023	Human	Blood	5	t002	Clade 1	-	-	-	blaI	-	blaZ	mecA	mecR1	fosB	fusC	-	-	-	-	-	-	-	-	tet(38)	-	-	-	mepA	PRJNA1029301	SAMN45839658	SRR31718817	146	3475984	1118 (0.06)	757196 (43.57)	Staphylococcus aureus	6974 (0.4)	Streptococcus pyogenes	3384 (0.19)	Yersinia enterocolitica		145	3438016	98.9077		180	25
24MR0029	New Zealand	2023	Human	Blood	5	t002	Clade 2.1	-	-	ant(9)-Ia	blaI	-	blaZ	mecA	mecR1	fosB	fusC	-	erm(A)	-	-	-	-	-	-	tet(38)	-	-	-	mepA	PRJNA1029301	SAMN45839659	SRR31718816	146	2910990	1152 (0.08)	632777 (43.48)	Staphylococcus aureus	5234 (0.36)	Streptococcus pyogenes	2713 (0.19)	Yersinia enterocolitica		145	2869804	98.5852		151	26
24MR0039	New Zealand	2023	Human	Blood	5	t002	Clade 2.1	-	-	-	blaI	-	blaZ	mecA	mecR1	fosB	fusC	-	-	-	-	-	-	-	-	tet(38)	-	-	-	mepA	PRJNA1029301	SAMN45839660	SRR31718815	146	3264192	919 (0.06)	774954 (47.48)	Staphylococcus aureus	6337 (0.39)	Staphylococcus hominis	6015 (0.37)	Staphylococcus epidermidis		146	3229142	98.9262		170	29
24MR0091	New Zealand	2024	Human	Aspirate	4008	t002	Clade 2.2	-	-	-	blaI	-	blaZ	mecA	mecR1	fosB	fusC	-	-	-	-	-	-	-	-	tet(38)	-	-	-	mepA	PRJNA1029301	SAMN45839663	SRR31718812	140	1841714	446 (0.05)	342912 (37.24)	Staphylococcus aureus	2181 (0.24)	Listeria monocytogenes	1664 (0.18)	Staphylococcus argenteus		139	1819418	98.7894		91	29
24MR0092	New Zealand	2024	Human	Screen	4008	t002	Clade 2.2	-	-	-	blaI	-	blaZ	mecA	mecR1	fosB	fusC	-	-	-	-	-	-	-	-	tet(38)	-	-	-	mepA	PRJNA1029301	SAMN45839664	SRR31718811	147	1313894	359 (0.05)	287395 (43.75)	Staphylococcus aureus	1274 (0.19)	Escherichia coli	1084 (0.17)	Staphylococcus argenteus		146	1298854	98.8553		68	30
24MR0093	New Zealand	2024	Human	Screen	4008	t002	Clade 2.2	-	-	-	blaI	-	blaZ	mecA	mecR1	fosB	fusC	-	-	-	-	-	-	-	-	tet(38)	-	-	-	mepA	PRJNA1029301	SAMN45839665	SRR31718810	147	1464554	271 (0.04)	320876 (43.82)	Staphylococcus aureus	1222 (0.17)	Staphylococcus argenteus	1220 (0.17)	Escherichia coli		146	1448558	98.9078		76	28
24MR0097	New Zealand	2024	Human	Screen	4008	t002	Clade 2.2	-	-	-	blaI	-	blaZ	mecA	mecR1	fosB	fusC	-	-	-	-	-	-	-	-	tet(38)	-	-	-	mepA	PRJNA1029301	SAMN45839666	SRR31718808	148	3683492	1600 (0.09)	831489 (45.15)	Staphylococcus aureus	3771 (0.2)	Staphylococcus argenteus	3278 (0.18)	Streptococcus pyogenes		147	3578512	97.15		195	27
24MR0098	New Zealand	2024	Human	Screen	4008	t002	Clade 2.2	-	-	-	blaI	-	blaZ	mecA	mecR1	fosB	fusC	-	-	-	-	-	-	-	-	tet(38)	-	-	-	mepA	PRJNA1029301	SAMN45839667	SRR31718807	146	3645118	1132 (0.06)	787451 (43.21)	Staphylococcus aureus	3406 (0.19)	Homo sapiens	2884 (0.16)	Staphylococcus argenteus		146	3601610	98.8064		190	25
24MR0104	New Zealand	2024	Human	Screen	5	t2069	Clade 2.2	-	-	-	blaI	-	blaZ	mecA	mecR1	fosB	fusC	-	-	-	-	-	-	-	-	tet(38)	-	-	-	mepA	PRJNA1029301	SAMN45839670	SRR31718804	144	3709386	1498 (0.08)	726766 (39.19)	Staphylococcus aureus	8461 (0.46)	Yersinia enterocolitica	6210 (0.33)	Streptococcus pyogenes		143	3648788	98.3664		190	30
24MR0105	New Zealand	2024	Human	Screen	4008	t002	Clade 2.2	-	-	-	blaI	-	blaZ	mecA	mecR1	fosB	fusC	-	-	-	-	-	-	-	-	tet(38)	-	-	-	mepA	PRJNA1029301	SAMN45839671	SRR31718803	145	2214610	861 (0.08)	466419 (42.12)	Staphylococcus aureus	8526 (0.77)	Enterococcus faecium	2618 (0.24)	Escherichia coli		144	2190354	98.9047		114	26
24MR0106	New Zealand	2024	Human	Screen	4008	t002	Clade 2.2	-	-	-	blaI	-	blaZ	mecA	mecR1	fosB	fusC	-	-	-	-	-	-	-	-	tet(38)	-	-	-	mepA	PRJNA1029301	SAMN45839672	SRR31718569	145	2219996	1214 (0.11)	467921 (42.16)	Staphylococcus aureus	5121 (0.46)	Cronobacter sakazakii	2391 (0.22)	Escherichia coli		144	2196828	98.9564		114	28
24MR0107	New Zealand	2024	Human	Screen	4008	t002	Clade 2.2	-	-	-	blaI	-	blaZ	mecA	mecR1	fosB	fusC	-	-	-	-	-	-	-	-	tet(38)	-	-	-	mepA	PRJNA1029301	SAMN45839673	SRR31718568	145	2619778	976 (0.07)	554856 (42.36)	Staphylococcus aureus	5928 (0.45)	Cronobacter sakazakii	2768 (0.21)	Escherichia coli		144	2588988	98.8247		135	29
24MR0108	New Zealand	2024	Human	Screen	4008	t002	Clade 2.2	-	-	-	blaI	-	blaZ	mecA	mecR1	fosB	fusC	-	-	-	-	-	-	-	-	tet(38)	-	-	-	mepA	PRJNA1029301	SAMN45839674	SRR31718567	145	2383262	848 (0.07)	507121 (42.56)	Staphylococcus aureus	5179 (0.43)	Cronobacter sakazakii	2496 (0.21)	Escherichia coli		145	2355702	98.8436		123	31
24MR0109	New Zealand	2024	Human	Screen	5	t002	Clade 2.2	-	-	-	blaI	-	blaZ	mecA	mecR1	fosB	fusC	-	-	-	-	-	-	-	-	tet(38)	-	-	-	mepA	PRJNA1029301	SAMN45839675	SRR31718566	144	4212386	1865 (0.09)	893340 (42.41)	Staphylococcus aureus	10302 (0.49)	Enterococcus faecium	4214 (0.2)	Cronobacter sakazakii		144	4156148	98.6649		217	27
24MR0110	New Zealand	2024	Human	Screen	4008	t002	Clade 2.2	-	-	-	blaI	-	blaZ	mecA	mecR1	fosB	fusC	-	-	-	-	-	-	-	-	tet(38)	-	-	-	mepA	PRJNA1029301	SAMN45839676	SRR31718564	145	3151788	1166 (0.07)	671993 (42.64)	Staphylococcus aureus	8086 (0.51)	Enterococcus faecium	3472 (0.22)	Cronobacter sakazakii		144	3106108	98.5507		162	33
24MR0111	New Zealand	2024	Human	Bronchial alveolar lavage	5	t002	Clade 2.2	-	-	-	blaI	-	blaZ	mecA	mecR1	fosB	fusC	-	-	-	-	-	-	-	-	tet(38)	-	-	-	mepA	PRJNA1029301	SAMN45839677	SRR31718563	146	3489460	1261 (0.07)	849594 (48.69)	Staphylococcus aureus	6547 (0.38)	Streptococcus pneumoniae	3644 (0.21)	Streptococcus pyogenes		146	3453768	98.9771		182	30
24MR0125	New Zealand	2024	Human	Screen	5	t002	Clade 2.1	-	aadD1	ant(9)-Ia	blaI	blaR1	blaZ	mecA	mecR1	fosB	fusC	-	erm(A)	-	mupA	-	-	-	-	tet(38)	-	-	-	mepA	PRJNA1029301	SAMN45839680	SRR31718560	149	3377296	1549 (0.09)	814466 (48.23)	Staphylococcus aureus	5300 (0.31)	Homo sapiens	4666 (0.28)	Streptococcus pneumoniae		148	3294198	97.5395		179	30
24MR0134	New Zealand	2024	Human	Screen	5	t002	Clade 2.1	-	aadD1	ant(9)-Ia	blaI	blaR1	blaZ	mecA	mecR1	fosB	fusC	-	erm(A)	-	mupA	-	-	-	-	tet(38)	-	-	-	mepA	PRJNA1029301	SAMN45839681	SRR31718559	146	6311676	3540 (0.11)	1441998 (45.69)	Staphylococcus aureus	10304 (0.33)	Streptococcus pyogenes	8044 (0.25)	Staphylococcus simulans		145	6247406	98.9817		329	30
24MR0146	New Zealand	2024	Human	Screen	5	t002	Clade 2.1	-	aadD1	ant(9)-Ia	blaI	blaR1	blaZ	mecA	mecR1	fosB	fusC	-	erm(A)	-	mupA	-	-	-	-	tet(38)	-	-	-	mepA	PRJNA1029301	SAMN45839683	SRR31718557	146	5118824	3983 (0.16)	1184018 (46.26)	Staphylococcus aureus	10593 (0.41)	Streptococcus pyogenes	9413 (0.37)	Yersinia enterocolitica		145	4985590	97.3972		267	28
24MR0147	New Zealand	2024	Human	Skin and soft tissue infection	5	t002	Clade 2.2	-	-	-	blaI	-	blaZ	mecA	mecR1	fosB	fusC	-	-	-	-	-	-	-	-	tet(38)	-	-	-	mepA	PRJNA1029301	SAMN45839684	SRR31718556	150	2945526	805 (0.05)	725879 (49.29)	Staphylococcus aureus	4916 (0.33)	Staphylococcus argenteus	3089 (0.21)	Staphylococcus schweitzeri		149	2851502	96.8079		158	28
AB93	New Zealand	2021	Bovine	Bulk milk tank	5	t2516	Outside MRSA AK3 lineage	-	-	-	blaI	-	blaZ	-	-	fosB	-	-	-	-	-	-	-	-	-	tet(38)	-	-	-	mepA	PRJNA1130542	SAMN42324052	SRR29758833	149	5840726	3476 (0.12)	1367744 (46.83)	Staphylococcus aureus	5031 (0.17)	Staphylococcus argenteus	2768 (0.09)	Staphylococcus schweitzeri		148	5685620	97.3444		311	23
AB94	New Zealand	2021	Bovine	Bulk milk tank	5	t2516	Outside MRSA AK3 lineage	-	-	-	blaI	-	blaZ	-	-	fosB	-	-	-	-	-	-	-	-	-	tet(38)	-	-	-	mepA	PRJNA1130542	SAMN42324053	SRR29758603	148	7801038	4615 (0.12)	1735560 (44.5)	Staphylococcus aureus	5685 (0.15)	Staphylococcus argenteus	3031 (0.08)	Staphylococcus simiae		147	7699822	98.7025		413	23
09Dec2015-G-165	New Zealand	2015	Bovine	Milk	5	t002	Clade 2.2	#N/A	#N/A	#N/A	#N/A	#N/A	#N/A	#N/A	#N/A	#N/A	#N/A	#N/A	#N/A	#N/A	#N/A	#N/A	#N/A	#N/A	#N/A	#N/A	#N/A	#N/A	#N/A	#N/A	PRJNA1200129	SAMN45898576	SRR31769156	150	3264980	78 (0.00)	948770 (58.12)	Staphylococcus aureus	3361 (0.21)	Staphylococcus simulans	2148 (0.13)	Staphylococcus argenteus		149	1635890	50.1041		174	131
ERR108040	United Kingdom	2012	Human	-	5	t002	Clade 2.1	-	-	-	blaI	-	blaZ	mecA	mecR1	fosB	fusC	-	-	-	-	-	-	-	-	tet(38)	-	-	-	mepA	PRJEB2858	SAMEA1317982	ERR108040	151	1187066	20 (0.0)	273582 (46.09)	Staphylococcus aureus	893 (0.15)	Staphylococcus argenteus	470 (0.08)	Staphylococcus schweitzeri		149	1073280	90.4145		64	33
ERR11147189	France	2011	Human	Blood	5	t002	Outside MRSA AK3 lineage	-	-	ant(9)-Ia	blaI	-	blaZ	-	-	fosB	-	-	erm(A)	-	-	-	-	-	-	tet(38)	-	-	-	mepA	PRJEB54685	SAMEA110349400	ERR11147189	145	7042442	5761 (0.16)	1497362 (42.52)	Staphylococcus aureus	6875 (0.2)	Staphylococcus argenteus	4453 (0.13)	Staphylococcus schweitzeri		142	6839760	97.122		365	35
ERR11452094	United Kingdom	2015	Human	Blood	5	t002	Clade 2.1	-	-	-	blaI	-	blaZ	mecA	mecR1	-	fusC	-	-	-	-	-	-	-	-	tet(38)	-	-	-	mepA	PRJEB47238	SAMEA113470258	ERR11452094	258	811572	414 (0.1)	210465 (51.87)	Staphylococcus aureus	1607 (0.4)	Staphylococcus agnetis	1435 (0.35)	Staphylococcus argenteus		229	699324	86.1691		74	281
ERR11586546	Australia	2018	Human	Blood	5	t002	Clade 2.1	-	-	-	-	-	blaZ	mecA	mecR1	fosB	-	-	-	-	-	-	-	-	-	tet(38)	-	-	-	mepA	PRJEB63381	SAMEA113933023	ERR11586546	149	4254534	2404 (0.11)	885553 (41.63)	Staphylococcus aureus	3454 (0.16)	Staphylococcus argenteus	1884 (0.09)	Staphylococcus simiae		147	4161548	97.8144		226	62
ERR11586548	Australia	2017	Human	Blood	5	t002	Clade 2.2	-	-	-	blaI	-	blaZ	mecA	mecR1	fosB	fusC	-	-	-	-	-	-	-	-	tet(38)	-	-	-	mepA	PRJEB63381	SAMEA113933021	ERR11586548	149	3533174	2377 (0.13)	736921 (41.71)	Staphylococcus aureus	2642 (0.15)	Staphylococcus argenteus	1582 (0.09)	Staphylococcus simiae		148	3451824	97.6975		188	83
ERR11586549	Australia	2017	Human	Blood	5	t002	Clade 2.1	-	-	-	blaI	-	blaZ	mecA	mecR1	fosB	fusC	-	-	-	-	-	-	-	-	tet(38)	-	-	-	mepA	PRJEB63381	SAMEA113933020	ERR11586549	149	3131676	6140 (0.39)	665475 (42.5)	Staphylococcus aureus	2602 (0.17)	Staphylococcus argenteus	1511 (0.1)	Staphylococcus schweitzeri		148	3062596	97.7942		166	59
ERR11586550	Australia	2017	Human	Blood	5	t002	Clade 2.1	-	-	-	blaI	-	blaZ	mecA	mecR1	fosB	fusC	-	-	-	-	-	-	-	-	tet(38)	-	-	-	mepA	PRJEB63381	SAMEA113933019	ERR11586550	149	3098976	1206 (0.08)	671488 (43.34)	Staphylococcus aureus	2277 (0.15)	Staphylococcus argenteus	1200 (0.08)	Staphylococcus simiae		147	3040976	98.1284		165	40
ERR11586552	Australia	2016	Human	Blood	5	t002	Clade 2.1	-	-	-	blaI	blaR1	blaZ	mecA	mecR1	fosB	fusC	-	-	erm(C)	-	-	-	-	-	tet(38)	-	-	-	mepA	PRJEB63381	SAMEA113933017	ERR11586552	146	3646950	2223 (0.12)	725228 (39.77)	Staphylococcus aureus	3249 (0.18)	Staphylococcus sp.	2181 (0.12)	Staphylococcus argenteus		145	3567226	97.814		190	54
ERR11586554	Australia	2016	Human	Blood	5	t002	Clade 2.2	-	-	-	blaI	-	blaZ	mecA	mecR1	fosB	fusC	-	-	-	-	-	-	-	-	tet(38)	-	-	-	mepA	PRJEB63381	SAMEA113933015	ERR11586554	149	3068900	1124 (0.07)	619977 (40.4)	Staphylococcus aureus	24805 (1.62)	Staphylococcus epidermidis	3687 (0.24)	Staphylococcus capitis		147	3005506	97.9343		162	82
ERR11586677	Australia	2017	Human	Blood	5	t002	Clade 1	-	-	-	-	-	blaZ	mecA	mecR1	fosB	fusC	-	-	-	-	-	-	-	-	tet(38)	-	-	-	mepA	PRJEB63381	SAMEA113932909	ERR11586677	150	3773308	1019 (0.05)	815880 (43.24)	Staphylococcus aureus	2852 (0.15)	Staphylococcus argenteus	1645 (0.09)	Staphylococcus simiae		148	3686094	97.6887		201	103
ERR11586681	Australia	2016	Human	Blood	5	t002	Clade 2.1	-	-	-	blaI	blaR1	blaZ	mecA	mecR1	fosB	fusC	-	-	-	-	-	-	-	-	tet(38)	-	-	-	mepA	PRJEB63381	SAMEA113932913	ERR11586681	149	4243934	1511 (0.07)	859993 (40.53)	Staphylococcus aureus	2833 (0.13)	Staphylococcus argenteus	1661 (0.08)	Staphylococcus schweitzeri		147	4143276	97.6282		225	56
ERR1201317	New Zealand	2006	Human	Skin	5	t002	Clade 2.2	-	-	-	blaI	-	blaZ	mecA	mecR1	fosB	fusC	-	-	erm(C)	-	-	-	-	-	tet(38)	-	-	-	mepA	PRJEB12333	SAMEA3723500	ERR1201317	101	6114728	959 (0.03)	1083527 (35.44)	Staphylococcus aureus	76642 (2.51)	Bacteroides fragilis	3244 (0.11)	Staphylococcus argenteus		99	4089490	66.8793		220	46
ERR1201320	New Zealand	2006	Human	Skin	5	t002	Clade 2.2	-	-	-	blaI	-	blaZ	mecA	mecR1	fosB	fusC	-	-	-	-	-	-	-	-	tet(38)	-	-	-	mepA	PRJEB12333	SAMEA3723503	ERR1201320	101	9210190	2577 (0.06)	1587062 (34.46)	Staphylococcus aureus	95753 (2.08)	Bacteroides fragilis	4947 (0.11)	Staphylococcus argenteus		99	6431768	69.8332		332	41
ERR1201323	New Zealand	2007	Human	Skin	5	t002	Clade 2.1	-	-	-	blaI	-	blaZ	mecA	mecR1	fosB	fusC	-	-	-	mupA	-	-	-	-	tet(38)	-	-	-	mepA	PRJEB12333	SAMEA3723506	ERR1201323	101	4681014	833 (0.04)	844165 (36.07)	Staphylococcus aureus	10944 (0.47)	Streptomyces armeniacus	2529 (0.11)	Staphylococcus argenteus		100	3169590	67.7116		168	42
ERR1201324	New Zealand	2007	Human	Skin	5	t002	Clade 2.1	aac(6')-Ie/aph(2'')-Ia	aadD1	-	blaI	-	blaZ	mecA	mecR1	fosB	fusC	-	-	-	mupA	-	-	-	-	tet(38)	-	-	-	mepA	PRJEB12333	SAMEA3723507	ERR1201324	101	10849038	2110 (0.04)	1896006 (34.95)	Staphylococcus aureus	69805 (1.29)	Klebsiella pneumoniae	27726 (0.51)	Paracoccus sp.		99	6947728	64.04		391	47
ERR1201325	New Zealand	2007	Human	Skin	5	t002	Clade 2.2	-	-	-	blaI	-	blaZ	mecA	mecR1	fosB	fusC	-	-	erm(C)	-	-	-	-	-	tet(38)	-	-	-	mepA	PRJEB12333	SAMEA3723508	ERR1201325	101	7207660	984 (0.03)	1255706 (34.84)	Staphylococcus aureus	88385 (2.45)	Bacteroides fragilis	3787 (0.11)	Staphylococcus argenteus		100	4799066	66.5829		259	59
ERR1201326	New Zealand	2008	Human	Skin	5	t002	Clade 2.2	-	-	-	blaI	-	blaZ	mecA	mecR1	fosB	fusC	-	-	-	-	-	-	-	-	tet(38)	-	-	-	mepA	PRJEB12333	SAMEA3723509	ERR1201326	101	9572090	1363 (0.03)	1705259 (35.63)	Staphylococcus aureus	82074 (1.71)	Phocaeicola dorei	5258 (0.11)	Staphylococcus argenteus		100	6509832	68.0085		345	39
ERR1201327	New Zealand	2008	Human	Skin	5	t002	Clade 2.1	-	-	-	blaI	-	blaZ	mecA	mecR1	fosB	fusC	-	-	-	-	-	-	-	-	tet(38)	-	-	-	mepA	PRJEB12333	SAMEA3723510	ERR1201327	101	7270572	963 (0.03)	1293204 (35.57)	Staphylococcus aureus	17251 (0.47)	Brucella sp.	3923 (0.11)	Staphylococcus argenteus		100	5234548	71.9964		262	35
ERR1201328	New Zealand	2008	Human	Skin	5	t045	Clade 2.2	-	-	-	blaI	-	blaZ	mecA	mecR1	fosB	fusC	-	-	-	-	-	-	-	-	tet(38)	-	-	-	mepA	PRJEB12333	SAMEA3723511	ERR1201328	251	1780838	51 (0.01)	494558 (55.54)	Staphylococcus aureus	1778 (0.2)	Staphylococcus argenteus	1072 (0.12)	Staphylococcus schweitzeri		249	1420650	79.7742		159	35
ERR1201331	New Zealand	2009	Human	Skin	5	t002	Clade 2.2	-	-	-	blaI	-	blaZ	mecA	mecR1	fosB	fusC	-	-	-	-	-	-	-	-	tet(38)	-	-	-	mepA	PRJEB12333	SAMEA3723514	ERR1201331	251	2330740	101 (0.01)	640341 (54.95)	Staphylococcus aureus	2334 (0.2)	Staphylococcus argenteus	1331 (0.11)	Staphylococcus schweitzeri		249	2012498	86.3459		208	37
ERR1201334	New Zealand	2009	Human	Skin	5	t045	Clade 2.2	-	-	-	blaI	-	blaZ	mecA	mecR1	fosB	fusC	-	-	-	-	-	-	-	-	tet(38)	-	-	-	mepA	PRJEB12333	SAMEA3723517	ERR1201334	251	1774056	102 (0.01)	504400 (56.86)	Staphylococcus aureus	2007 (0.23)	Staphylococcus argenteus	1255 (0.14)	Staphylococcus schweitzeri		248	1557478	87.7919		159	30
ERR1201335	New Zealand	2010	Human	Skin	5	t002	Clade 2.2	-	-	-	blaI	-	blaZ	mecA	mecR1	fosB	fusC	-	-	erm(C)	-	-	-	-	-	tet(38)	-	-	-	mepA	PRJEB12333	SAMEA3723518	ERR1201335	101	4595720	557 (0.02)	770605 (33.54)	Staphylococcus aureus	77022 (3.35)	Phocaeicola dorei	2802 (0.12)	Staphylococcus argenteus		100	3317012	72.1761		165	44
ERR1201336	New Zealand	2010	Human	Skin	5	t002	Clade 2.2	-	-	-	blaI	-	blaZ	mecA	mecR1	fosB	fusC	-	-	-	-	-	-	-	-	tet(38)	-	-	-	mepA	PRJEB12333	SAMEA3723519	ERR1201336	251	1903066	46 (0)	524743 (55.15)	Staphylococcus aureus	1934 (0.2)	Staphylococcus argenteus	1176 (0.12)	Staphylococcus schweitzeri		249	1685490	88.5671		170	35
ERR1201338	New Zealand	2010	Human	Skin	5	t045	Clade 2.2	-	-	-	blaI	-	blaZ	mecA	mecR1	fosB	fusC	-	-	-	-	-	-	-	-	tet(38)	-	-	-	mepA	PRJEB12333	SAMEA3723521	ERR1201338	251	2256960	64 (0.01)	649595 (57.56)	Staphylococcus aureus	2749 (0.24)	Staphylococcus argenteus	1728 (0.15)	Staphylococcus schweitzeri		248	1908356	84.5543		202	30
ERR1201339	New Zealand	2011	Human	Skin	5	t045	Clade 2.2	-	-	-	blaI	-	blaZ	mecA	mecR1	fosB	fusC	-	-	-	-	-	-	-	-	tet(38)	-	-	-	mepA	PRJEB12333	SAMEA3723522	ERR1201339	101	6809714	875 (0.03)	1232221 (36.19)	Staphylococcus aureus	51403 (1.51)	Phocaeicola dorei	3431 (0.1)	Staphylococcus argenteus		100	4849228	71.2105		245	41
ERR1201341	New Zealand	2011	Human	Skin	5	t002	Clade 2.2	-	-	-	blaI	-	blaZ	mecA	mecR1	fosB	fusC	-	-	-	-	-	-	-	-	tet(38)	-	-	-	mepA	PRJEB12333	SAMEA3723524	ERR1201341	251	2058428	56 (0.01)	568025 (55.19)	Staphylococcus aureus	2360 (0.23)	Staphylococcus argenteus	1526 (0.15)	Staphylococcus schweitzeri		248	1507408	73.231		184	32
ERR1201344	New Zealand	2011	Human	Skin	5	t002	Clade 2.1	-	-	-	blaI	-	blaZ	mecA	mecR1	fosB	fusC	-	-	erm(C)	-	-	gyrA_S84L	parC_S80F	-	tet(38)	-	-	-	mepA	PRJEB12333	SAMEA3723527	ERR1201344	251	2052378	39 (0)	567062 (55.26)	Staphylococcus aureus	2349 (0.23)	Staphylococcus argenteus	1435 (0.14)	Staphylococcus schweitzeri		249	1902276	92.6864		183	49
ERR1201346	New Zealand	2012	Human	Skin	5	t002	Outside MRSA AK3 lineage	-	-	-	blaI	-	blaZ	-	-	fosB	-	-	-	-	-	-	-	-	-	tet(38)	-	-	-	mepA	PRJEB12333	SAMEA3723529	ERR1201346	101	5715086	788 (0.03)	940758 (32.92)	Staphylococcus aureus	54140 (1.89)	Phocaeicola dorei	3192 (0.11)	Staphylococcus argenteus		100	3943360	68.9991		206	48
ERR1201347	New Zealand	2012	Human	Skin	5	t002	Outside MRSA AK3 lineage	-	-	-	blaI	-	blaZ	-	-	fosB	-	-	-	-	-	-	-	-	-	tet(38)	-	-	-	mepA	PRJEB12333	SAMEA3723530	ERR1201347	101	5907102	757 (0.03)	1101907 (37.31)	Staphylococcus aureus	19117 (0.65)	Bacteroides fragilis	3068 (0.1)	Staphylococcus argenteus		100	4093200	69.2929		213	48
ERR1201351	New Zealand	2013	Human	Skin	5	t088	Clade 2.2	-	-	-	blaI	-	blaZ	mecA	mecR1	fosB	fusC	-	-	erm(C)	-	-	-	-	-	tet(38)	-	-	-	mepA	PRJEB12333	SAMEA3723534	ERR1201351	101	8101448	1309 (0.03)	1604444 (39.61)	Staphylococcus aureus	70492 (1.74)	Streptomyces sp.	4027 (0.1)	Staphylococcus argenteus		100	5350100	66.0388		292	51
ERR1201352	New Zealand	2013	Human	Skin	5	t002	Outside MRSA AK3 lineage	-	-	-	blaI	-	blaZ	-	-	fosB	-	-	-	-	-	-	-	-	-	tet(38)	-	-	-	mepA	PRJEB12333	SAMEA3723535	ERR1201352	101	8574850	1598 (0.04)	1521851 (35.5)	Staphylococcus aureus	5507 (0.13)	Staphylococcus argenteus	3499 (0.08)	Staphylococcus schweitzeri		100	5436094	63.3958		309	38
ERR2137104	Australia	2011	Human	Blood	5	t002	Outside MRSA AK3 lineage	-	-	-	blaI	-	blaZ	-	-	fosB	-	-	-	-	-	-	-	-	-	tet(38)	-	-	-	mepA	PRJEB22792	SAMEA104317404	ERR2137104	150	3884168	94 (0)	893741 (46.02)	Staphylococcus aureus	3064 (0.16)	Staphylococcus argenteus	2232 (0.11)	Streptomyces sp.		148	3529760	90.8756		208	24
ERR2145229	Australia	2007	Human	Blood	5	t539	Clade 1	-	-	-	blaI	-	blaZ	mecA	mecR1	fosB	fusC	-	-	-	-	-	-	-	-	tet(38)	-	-	-	mepA	PRJEB22792	SAMEA104325270	ERR2145229	147	2845122	7596 (0.53)	602997 (42.39)	Staphylococcus aureus	3151 (0.22)	Staphylococcus argenteus	2041 (0.14)	Staphylococcus schweitzeri		145	2731400	96.0029		149	71
ERR7162534	France	2011	Human	Osteoarticular	5	t002	Outside MRSA AK3 lineage	-	-	ant(9)-Ia	blaI	-	blaZ	-	-	fosB	-	-	erm(A)	-	-	-	-	-	-	tet(38)	-	-	-	mepA	PRJEB48298	SAMEA10030801	ERR7162534	151	10986052	2672 (0.05)	2319580 (42.23)	Staphylococcus aureus	9659 (0.18)	Staphylococcus argenteus	6046 (0.11)	Staphylococcus schweitzeri		149	8469888	77.0967		592	34
ERR7162676	France	2010	Human	Blood	5	t045	Outside MRSA AK3 lineage	-	-	-	blaI	-	blaZ	-	-	fosB	-	-	-	-	-	-	-	-	-	tet(38)	-	-	-	mepA	PRJEB48298	SAMEA10030944	ERR7162676	250	2936816	6332 (0.43)	784454 (53.42)	Staphylococcus aureus	4026 (0.27)	Staphylococcus argenteus	2600 (0.18)	Staphylococcus schweitzeri		242	1781998	60.6779		262	29
ERR9734240	Australia	2020	Human	Blood	5	t002	Clade 2.2	-	-	-	blaI	-	blaZ	mecA	mecR1	fosB	fusC	-	-	-	-	-	-	-	-	tet(38)	-	-	-	mepA	PRJEB50796 PRJEB50796	SAMEA110019851	ERR9734240	149	9238692	5966 (0.13)	1907991 (41.3)	Staphylococcus aureus	7788 (0.17)	Staphylococcus argenteus	5417 (0.12)	Staphylococcus schweitzeri		145	8976180	97.1586		490	45
ERR9734241	Australia	2020	Human	Blood	5	t002	Clade 2.2	-	-	-	blaI	-	blaZ	mecA	mecR1	fosB	fusC	-	-	-	-	-	-	-	-	tet(38)	-	-	-	mepA	PRJEB50796 PRJEB50796	SAMEA110019850	ERR9734241	149	6814178	3525 (0.1)	1388670 (40.76)	Staphylococcus aureus	5712 (0.17)	Staphylococcus argenteus	3816 (0.11)	Staphylococcus schweitzeri		145	6628036	97.2683		361	52
ERR9734242	Australia	2020	Human	Blood	5	t002	Clade 2.2	-	-	-	blaI	blaR1	blaZ	mecA	mecR1	fosB	fusC	-	-	-	-	-	-	-	-	tet(38)	-	-	-	mepA	PRJEB50796 PRJEB50796	SAMEA110027826	ERR9734242	149	5408738	3010 (0.11)	1111872 (41.11)	Staphylococcus aureus	4612 (0.17)	Staphylococcus argenteus	2973 (0.11)	Staphylococcus schweitzeri		146	5256106	97.178		287	87
ERR9734243	Australia	2020	Human	Blood	5	t002	Clade 2.2	-	-	-	blaI	-	blaZ	mecA	mecR1	fosB	fusC	-	-	-	-	-	-	-	-	tet(38)	-	-	-	mepA	PRJEB50796 PRJEB50796	SAMEA110023616	ERR9734243	149	8076022	4650 (0.12)	1641350 (40.65)	Staphylococcus aureus	6602 (0.16)	Staphylococcus argenteus	4215 (0.1)	Staphylococcus schweitzeri		145	7861430	97.3429		428	48
ERR9734244	Australia	2020	Human	Blood	5	t002	Clade 2.2	-	-	-	blaI	blaR1	blaZ	mecA	mecR1	fosB	fusC	-	-	-	-	-	-	-	-	tet(38)	-	-	-	mepA	PRJEB50796 PRJEB50796	SAMEA110033400	ERR9734244	147	7456946	4611 (0.12)	1449192 (38.87)	Staphylococcus aureus	5864 (0.16)	Staphylococcus argenteus	3975 (0.11)	Staphylococcus schweitzeri		144	7247046	97.1852		391	53
ERR9734245	Australia	2020	Human	Blood	5	t002	Clade 2.2	-	-	-	-	-	blaZ	mecA	mecR1	fosB	fusC	-	-	-	-	-	-	-	-	tet(38)	-	-	-	mepA	PRJEB50796 PRJEB50796	SAMEA110045797	ERR9734245	149	3303270	1488 (0.09)	680269 (41.19)	Staphylococcus aureus	2405 (0.15)	Staphylococcus argenteus	1636 (0.1)	Staphylococcus schweitzeri		148	3238630	98.0432		176	96
ERR9734252	Australia	2020	Human	Blood	5	t002	Clade 2.1	-	-	-	blaI	blaR1	blaZ	mecA	mecR1	fosB	fusC	-	-	-	-	-	-	-	-	tet(38)	-	-	-	mepA	PRJEB50796 PRJEB50796	SAMEA110040252	ERR9734252	148	4794452	2252 (0.09)	963169 (40.18)	Staphylococcus aureus	3117 (0.13)	Staphylococcus argenteus	1854 (0.08)	Staphylococcus schweitzeri		146	4689958	97.8205		253	126
ERR9734253	Australia	2020	Human	Blood	5	t002	Clade 2.1	-	-	-	blaI	-	blaZ	mecA	mecR1	fosB	fusC	-	-	-	-	-	-	-	-	tet(38)	-	-	-	mepA	PRJEB50796 PRJEB50796	SAMEA110040251	ERR9734253	148	3588802	1375 (0.08)	746655 (41.61)	Staphylococcus aureus	2209 (0.12)	Staphylococcus argenteus	1283 (0.07)	Staphylococcus simiae		147	3522794	98.1607		190	35
ERR9734418	Australia	2020	Human	Blood	5	t002	Clade 2.1	-	-	-	-	-	blaZ	mecA	mecR1	fosB	fusC	-	-	-	-	-	-	-	-	tet(38)	-	-	-	mepA	PRJEB50796 PRJEB50796	SAMEA14388024	ERR9734418	148	4703978	2202 (0.09)	938129 (39.89)	Staphylococcus aureus	3073 (0.13)	Staphylococcus argenteus	1830 (0.08)	Staphylococcus simiae		146	4601896	97.8299		249	123
ERR9734419	Australia	2020	Human	Blood	5	t002	Clade 2.1	-	-	-	blaI	-	blaZ	mecA	mecR1	fosB	fusC	-	-	-	-	-	-	-	-	tet(38)	-	-	-	mepA	PRJEB50796 PRJEB50796	SAMEA14388023	ERR9734419	148	3267552	1648 (0.1)	677376 (41.46)	Staphylococcus aureus	2279 (0.14)	Staphylococcus argenteus	1369 (0.08)	Staphylococcus simiae		146	3186368	97.5154		172	69
ERR9734579	Australia	2020	Human	Blood	5	t002	Clade 1	-	-	-	-	-	blaZ	mecA	mecR1	fosB	fusC	-	-	-	-	-	-	-	-	tet(38)	-	-	-	mepA	PRJEB50796 PRJEB50796	SAMEA14387891	ERR9734579	149	3380762	1387 (0.08)	699451 (41.38)	Staphylococcus aureus	2333 (0.14)	Staphylococcus argenteus	1440 (0.09)	Staphylococcus simiae		147	3306956	97.8169		179	49
ERR9734580	Australia	2020	Human	Blood	5	t002	Clade 1	-	-	-	blaI	-	blaZ	mecA	mecR1	fosB	fusC	-	-	-	-	-	-	-	-	tet(38)	-	-	-	mepA	PRJEB50796 PRJEB50796	SAMEA14387890	ERR9734580	150	4174594	1078 (0.05)	894481 (42.85)	Staphylococcus aureus	3110 (0.15)	Staphylococcus argenteus	1754 (0.08)	Staphylococcus schweitzeri		148	4080590	97.7482		222	66
H1435	New Zealand	2022	Human	Skin/wound	5	t002	Outside MRSA AK3 lineage	-	-	-	blaI	-	blaZ	-	-	fosB	-	-	-	-	-	-	-	-	-	tet(38)	-	-	-	mepA	PRJNA1130542	SAMN42324566	SRR29759113	149	6205064	3857 (0.12)	1424905 (45.93)	Staphylococcus aureus	4704 (0.15)	Staphylococcus argenteus	2648 (0.09)	Staphylococcus schweitzeri		148	6080776	97.997		330	32
H2165	New Zealand	2022	Human	Skin/wound	5	t002	Outside MRSA AK3 lineage	-	-	-	blaI	-	blaZ	-	-	fosB	-	-	-	-	-	-	-	-	-	tet(38)	-	-	-	mepA	PRJNA1130542	SAMN42324579	SRR29758982	149	15006654	8209 (0.11)	3352466 (44.68)	Staphylococcus aureus	50759 (0.68)	Staphylococcus epidermidis	13379 (0.18)	Staphylococcus pettenkoferi		147	14595344	97.2591		795	27
H2261	New Zealand	2022	Human	Skin/wound	7262	t002	Outside MRSA AK3 lineage	-	-	-	blaI	-	blaZ	-	-	fosB	-	-	-	-	-	-	-	-	-	tet(38)	-	-	-	mepA	PRJNA1130542	SAMN42324581	SRR29758980	149	4174658	3008 (0.14)	972640 (46.6)	Staphylococcus aureus	3623 (0.17)	Staphylococcus argenteus	2241 (0.11)	Staphylococcus schweitzeri		147	4028080	96.4889		221	32
H3206	New Zealand	2022	Human	Skin/wound	5	t002	Outside MRSA AK3 lineage	-	-	-	blaI	-	blaZ	-	-	fosB	-	-	-	-	-	-	-	-	-	tet(38)	-	-	-	mepA	PRJNA1130542	SAMN42324590	SRR29758970	149	3562370	2433 (0.14)	858880 (48.22)	Staphylococcus aureus	3256 (0.18)	Staphylococcus argenteus	2043 (0.11)	Staphylococcus schweitzeri		147	3460390	97.1373		189	31
H4789	New Zealand	2022	Human	Skin/wound	7262	t002	Outside MRSA AK3 lineage	-	-	-	blaI	-	blaZ	-	-	fosB	-	-	-	-	-	-	-	-	-	tet(38)	-	-	-	mepA	PRJNA1130542	SAMN42324606	SRR29758497	150	5114058	2077 (0.08)	1215667 (47.54)	Staphylococcus aureus	4838 (0.19)	Staphylococcus argenteus	2826 (0.11)	Staphylococcus schweitzeri		148	4916294	96.1329		273	35
H7536	New Zealand	2022	Human	Skin/wound	5	t002	Outside MRSA AK3 lineage	-	-	-	blaI	-	blaZ	-	-	fosB	-	-	-	-	-	-	-	-	-	tet(38)	-	-	-	mepA	PRJNA1130542	SAMN42324635	SRR29758755	150	4264626	2211 (0.1)	998925 (46.85)	Staphylococcus aureus	4206 (0.2)	Staphylococcus argenteus	2239 (0.11)	Staphylococcus schweitzeri		148	4123598	96.6931		227	26
H8774	New Zealand	2022	Human	Skin/wound	5	t045	Outside MRSA AK3 lineage	-	-	-	blaI	-	blaZ	-	-	fosB	-	-	-	-	-	-	-	-	-	tet(38)	-	-	-	mepA	PRJNA1130542	SAMN42324651	SRR29758950	149	6306200	2808 (0.09)	1464020 (46.43)	Staphylococcus aureus	4603 (0.15)	Staphylococcus argenteus	2686 (0.09)	Staphylococcus schweitzeri		148	6204060	98.3803		336	29
HS11263_433	New Zealand	2019	Human	Skin	5	t002	Outside MRSA AK3 lineage	-	-	-	blaI	-	blaZ	-	-	fosB	-	-	-	-	-	-	-	-	-	tet(38)	-	-	-	mepA	PRJNA1044741	SAMN38410602	SRR26939408	150	7025836	358 (0.01)	1631420 (46.44)	Staphylococcus aureus	4396 (0.13)	Staphylococcus argenteus	2408 (0.07)	Staphylococcus simiae		149	6980528	99.3551		376	28
MR428	New Zealand	2014	Human	Blood	5	t002	Clade 2.2	-	-	-	blaI	-	blaZ	mecA	mecR1	fosB	fusC	-	-	-	-	-	-	-	-	tet(38)	-	-	-	mepA	PRJNA1029301	SAMN45839685	SRR31718555	150	9820706	916 (0.02)	2195239 (44.71)	Staphylococcus aureus	8184 (0.17)	Staphylococcus argenteus	4759 (0.1)	Staphylococcus schweitzeri		149	8906288	90.6889		526	28
SA413	New Zealand	2013	Human	Joint fluid	5	t045	Outside MRSA AK3 lineage	-	-	-	blaI	-	blaZ	-	-	fosB	-	-	-	-	-	-	-	-	-	tet(38)	-	-	-	mepA	PRJNA1029301	SAMN45839697	SRR31718681	150	12320648	1103 (0.02)	2728051 (44.28)	Staphylococcus aureus	10103 (0.16)	Staphylococcus argenteus	7541 (0.12)	Staphylococcus pasteuri		149	11104446	90.1287		660	29
SRR10126991	Australia	2017	Human	-	5	t214	Clade 2.1	-	-	-	-	blaR1	blaZ	mecA	mecR1	fosB	fusC	-	-	-	-	-	-	-	-	tet(38)	-	-	-	mepA	PRJNA565795	SAMN12768938	SRR10126991	149	2820946	2429 (0.17)	590825 (41.89)	Staphylococcus aureus	2818 (0.2)	Staphylococcus argenteus	1786 (0.13)	Staphylococcus schweitzeri		145	2732636	96.8695		149	93
SRR12078937	Samoa	2018	Human	-	5	t002	Clade 2.2	-	-	-	blaI	-	blaZ	mecA	mecR1	fosB	fusC	-	-	-	-	-	-	-	-	tet(38)	-	-	-	mepA	PRJNA641487	SAMN15354554	SRR12078937	148	3529554	2123 (0.12)	750834 (42.55)	Staphylococcus aureus	2718 (0.15)	Staphylococcus argenteus	1567 (0.09)	Staphylococcus schweitzeri		146	3441306	97.4997		186	62
SRR12701035	New Zealand	2019	Human	-	5	t002	Clade 2.2	-	-	-	-	blaR1	blaZ	mecA	mecR1	fosB	fusC	-	-	-	-	-	-	-	-	tet(38)	-	-	-	mepA	PRJNA665320	SAMN16250130	SRR12701035	148	4299796	2727 (0.13)	882405 (41.04)	Staphylococcus aureus	3235 (0.15)	Staphylococcus argenteus	1879 (0.09)	Staphylococcus schweitzeri		146	4189316	97.4306		227	120
SRR12701036	New Zealand	2019	Human	-	5	t002	Clade 2.2	-	-	-	blaI	-	blaZ	mecA	mecR1	fosB	fusC	-	-	-	-	-	-	-	-	tet(38)	-	-	-	mepA	PRJNA665320	SAMN16250129	SRR12701036	149	4131764	3195 (0.15)	888573 (43.01)	Staphylococcus aureus	3399 (0.16)	Staphylococcus argenteus	1976 (0.1)	Staphylococcus simiae		147	4019162	97.2747		220	77
SRR12701037	New Zealand	2019	Human	-	5	t002	Clade 2.2	-	-	-	blaI	-	blaZ	mecA	mecR1	fosB	fusC	-	-	-	-	-	-	-	-	tet(38)	-	-	-	mepA	PRJNA665320	SAMN16250128	SRR12701037	148	3501892	3685 (0.21)	723871 (41.34)	Staphylococcus aureus	3112 (0.18)	Staphylococcus argenteus	1867 (0.11)	Staphylococcus schweitzeri		145	3379166	96.4954		185	90
SRR12701039	New Zealand	2019	Human	-	5	t002	Clade 2.2	-	-	-	blaI	-	blaZ	mecA	mecR1	fosB	fusC	-	-	-	-	-	-	-	-	tet(38)	-	-	-	mepA	PRJNA665320	SAMN16250127	SRR12701039	148	3922314	3705 (0.19)	808872 (41.24)	Staphylococcus aureus	3440 (0.18)	Staphylococcus argenteus	2150 (0.11)	Staphylococcus schweitzeri		144	3759738	95.8551		207	99
SRR12701040	New Zealand	2019	Human	-	5	t002	Clade 2.2	-	-	-	blaI	-	blaZ	mecA	mecR1	fosB	fusC	-	-	-	-	-	-	-	-	tet(38)	-	-	-	mepA	PRJNA665320	SAMN16250126	SRR12701040	148	4033542	3647 (0.18)	829948 (41.15)	Staphylococcus aureus	3579 (0.18)	Staphylococcus argenteus	2243 (0.11)	Staphylococcus schweitzeri		144	3856540	95.6117		213	105
SRR12701041	New Zealand	2019	Human	-	5	t002	Clade 2.2	-	-	-	blaI	-	blaZ	mecA	mecR1	fosB	-	-	-	-	-	-	-	-	-	tet(38)	-	-	-	mepA	PRJNA665320	SAMN16250125	SRR12701041	147	2677316	1736 (0.13)	585914 (43.77)	Staphylococcus aureus	2161 (0.16)	Staphylococcus argenteus	1153 (0.09)	Staphylococcus schweitzeri		145	2597148	97.0057		140	70
SRR12701042	New Zealand	2019	Human	-	5	t002	Clade 2.2	-	-	-	blaI	-	blaZ	mecA	mecR1	fosB	fusC	-	-	-	-	-	-	-	-	tet(38)	-	-	-	mepA	PRJNA665320	SAMN16250124	SRR12701042	148	3266578	2060 (0.13)	700584 (42.89)	Staphylococcus aureus	2190 (0.13)	Staphylococcus argenteus	1369 (0.08)	Staphylococcus agnetis		146	3189410	97.6377		172	71
SRR12701084	New Zealand	2019	Human	-	5	t002	Clade 2.2	-	-	-	-	-	blaZ	mecA	mecR1	fosB	-	-	-	-	-	-	-	-	-	tet(38)	-	-	-	mepA	PRJNA665320	SAMN16250086	SRR12701084	149	4573842	2483 (0.11)	960649 (42.01)	Staphylococcus aureus	3201 (0.14)	Staphylococcus argenteus	1833 (0.08)	Staphylococcus simiae		147	4474320	97.8241		243	101
SRR12701085	New Zealand	2019	Human	-	5	t002	Clade 2.2	-	-	-	-	-	blaZ	mecA	mecR1	fosB	-	-	-	-	-	-	-	-	-	tet(38)	-	-	-	mepA	PRJNA665320	SAMN16250085	SRR12701085	149	4579792	2457 (0.11)	963879 (42.09)	Staphylococcus aureus	3156 (0.14)	Staphylococcus argenteus	1822 (0.08)	Staphylococcus simiae		147	4481748	97.8592		243	89
SRR12701086	New Zealand	2019	Human	-	5	t002	Clade 2.2	-	-	-	blaI	blaR1	blaZ	mecA	mecR1	fosB	fusC	-	-	-	-	-	-	-	-	tet(38)	-	-	-	mepA	PRJNA665320	SAMN16250084	SRR12701086	148	5133126	3368 (0.13)	1045040 (40.72)	Staphylococcus aureus	3366 (0.13)	Staphylococcus argenteus	1899 (0.07)	Staphylococcus simiae		146	5020116	97.7984		271	78
SRR12701087	New Zealand	2019	Human	-	5	t002	Clade 2.2	-	-	-	blaI	-	blaZ	mecA	mecR1	fosB	fusC	-	-	-	-	-	-	-	-	tet(38)	-	-	-	mepA	PRJNA665320	SAMN16250083	SRR12701087	149	4522728	2791 (0.12)	951738 (42.09)	Staphylococcus aureus	3099 (0.14)	Staphylococcus argenteus	1764 (0.08)	Staphylococcus simiae		147	4429064	97.929		240	93
SRR12701088	New Zealand	2019	Human	-	5	t002	Clade 2.2	-	-	-	blaI	-	blaZ	mecA	mecR1	fosB	fusC	-	-	-	-	-	-	-	-	tet(38)	-	-	-	mepA	PRJNA665320	SAMN16250082	SRR12701088	148	10764152	6847 (0.13)	2170654 (40.33)	Staphylococcus aureus	6532 (0.12)	Staphylococcus argenteus	3861 (0.07)	Staphylococcus simiae		146	10536544	97.8855		567	47
SRR13803290	Australia	2018	Human	Wound swab	5	t002	Clade 2.2	-	-	-	blaI	-	blaZ	mecA	mecR1	fosB	fusC	-	-	-	-	-	-	-	-	tet(38)	-	-	-	mepA	PRJNA565795	SAMN18085612	SRR13803290	147	3907674	2663 (0.14)	839811 (42.98)	Staphylococcus aureus	2816 (0.14)	Staphylococcus argenteus	1649 (0.08)	Staphylococcus schweitzeri		145	3803272	97.3283		205	59
SRR13803328	Australia	2018	Human	Trachea aspirate	5	t002	Clade 2.1	-	-	ant(9)-Ia	-	blaR1	blaZ	mecA	mecR1	fosB	fusC	-	erm(A)	-	-	-	-	-	-	tet(38)	-	-	-	mepA	PRJNA565795	SAMN18085405	SRR13803328	150	3188080	2415 (0.15)	693820 (43.53)	Staphylococcus aureus	3226 (0.2)	Staphylococcus argenteus	1851 (0.12)	Staphylococcus schweitzeri		147	3085838	96.793		170	86
SRR13803349	Australia	2018	Human	Trachea aspirate	5	unknown	Clade 2.1	-	-	ant(9)-Ia	-	-	blaZ	mecA	mecR1	fosB	fusC	-	erm(A)	-	-	-	-	-	-	tet(38)	-	-	-	mepA	PRJNA565795	SAMN18085386	SRR13803349	147	3396546	3710 (0.22)	683691 (40.26)	Staphylococcus aureus	2809 (0.17)	Staphylococcus argenteus	1701 (0.1)	Staphylococcus schweitzeri		144	3302052	97.2179		178	101
SRR13803391	Australia	2018	Human	Swab	5	t002	Clade 2.1	-	-	-	blaI	-	blaZ	mecA	mecR1	fosB	-	-	-	-	-	-	-	-	-	tet(38)	-	-	-	mepA	PRJNA565795	SAMN18085873	SRR13803391	150	4714868	1893 (0.08)	1038090 (44.03)	Staphylococcus aureus	3433 (0.15)	Staphylococcus argenteus	2062 (0.09)	Staphylococcus schweitzeri		148	4622494	98.0408		251	51
SRR13803620	Australia	2018	Human	Chest tissue	5	t002	Clade 2.2	-	-	-	blaI	blaR1	blaZ	mecA	mecR1	fosB	fusC	-	-	-	mupA	-	-	-	-	tet(38)	-	-	-	mepA	PRJNA565795	SAMN18085824	SRR13803620	147	3149884	2543 (0.16)	629999 (40)	Staphylococcus aureus	2085 (0.13)	Staphylococcus argenteus	1238 (0.08)	Staphylococcus schweitzeri		145	3066280	97.3458		165	82
SRR13803656	Australia	2018	Human	Trachea aspirate	5	t002	Clade 2.1	-	-	ant(9)-Ia	blaI	-	blaZ	mecA	mecR1	fosB	fusC	-	erm(A)	-	-	-	-	-	-	tet(38)	-	-	-	mepA	PRJNA565795	SAMN18085675	SRR13803656	146	3554054	2929 (0.16)	731060 (41.14)	Staphylococcus aureus	2841 (0.16)	Staphylococcus argenteus	1546 (0.09)	Staphylococcus schweitzeri		144	3467136	97.5544		185	50
SRR13803662	Australia	2018	Human	Toe swab	5	unknown	Clade 2.2	-	-	-	blaI	-	blaZ	mecA	mecR1	fosB	fusC	-	-	-	-	-	-	-	-	tet(38)	-	-	-	mepA	PRJNA565795	SAMN18085786	SRR13803662	144	2132324	1888 (0.18)	437377 (41.02)	Staphylococcus aureus	1488 (0.14)	Staphylococcus argenteus	888 (0.08)	Staphylococcus schweitzeri		141	2062042	96.704		109	63
SRR13968194	United Kingdom	2009	Human	Blood	5	t002	Outside MRSA AK3 lineage	-	-	-	blaI	-	blaZ	-	-	fosB	-	-	-	-	-	-	-	-	-	tet(38)	-	-	-	mepA	PRJNA690682	SAMN17579746	SRR13968194	100	1611798	246 (0.03)	266657 (33.09)	Staphylococcus aureus	814 (0.1)	Staphylococcus argenteus	512 (0.06)	Staphylococcus schweitzeri		99	1586014	98.4003		57	52
SRR17789949	Australia	2018	Human	Sputum	5	t586	Outside MRSA AK3 lineage	-	aadD1	-	blaI	blaR1	blaZ	-	-	fosB	-	-	-	-	-	-	-	-	-	tet(38)	-	-	-	mepA	PRJNA801102	SAMN25295658	SRR17789949	144	2039900	659 (0.06)	367160 (36)	Staphylococcus aureus	3123 (0.31)	Staphylococcus epidermidis	1057 (0.1)	Staphylococcus argenteus		144	2039738	99.9921		104	345
SRR19441524	Australia	2019	Human	Nasal swab	5	t002	Clade 2.2	-	-	-	blaI	-	blaZ	mecA	mecR1	fosB	fusC	-	-	-	-	-	-	-	-	tet(38)	-	-	-	mepA	PRJNA797179	SAMN28743325	SRR19441524	135	3236074	6574 (0.41)	536370 (33.15)	Staphylococcus aureus	2304 (0.14)	Staphylococcus argenteus	1496 (0.09)	Staphylococcus schweitzeri		133	3118496	96.3666		156	70
SRR19441554	Australia	2019	Human	Nasal swab	5	t2069	Clade 2.2	-	-	-	-	-	blaZ	mecA	mecR1	fosB	-	-	-	-	-	-	-	-	-	tet(38)	-	-	-	mepA	PRJNA797179	SAMN28743662	SRR19441554	140	2097518	4045 (0.39)	373205 (35.59)	Staphylococcus aureus	2091 (0.2)	Staphylococcus argenteus	1360 (0.13)	Staphylococcus schweitzeri		136	2004444	95.5627		104	390
SRR19441575	Australia	2019	Human	Blood	5	t002	Clade 2.1	-	-	-	blaI	-	blaZ	mecA	mecR1	fosB	fusC	-	-	-	-	-	-	-	-	tet(38)	-	-	-	mepA	PRJNA797179	SAMN28743587	SRR19441575	140	14027198	21836 (0.31)	2553114 (36.4)	Staphylococcus aureus	44652 (0.64)	Staphylococcus epidermidis	29076 (0.41)	Staphylococcus hominis		138	13642162	97.2551		702	64
SRR19441620	Australia	2019	Human	Blood	5	t002	Clade 2.2	-	-	-	blaI	-	blaZ	mecA	mecR1	fosB	fusC	-	-	-	-	ileS_V588F	-	-	-	tet(38)	-	-	-	mepA	PRJNA797179	SAMN28743413	SRR19441620	122	2737334	8280 (0.6)	382672 (27.96)	Staphylococcus aureus	1617 (0.12)	Staphylococcus argenteus	978 (0.07)	Staphylococcus schweitzeri		121	2634984	96.261		119	329
SRR19441781	Australia	2019	Human	Nasal swab	5	t668	Clade 2.2	-	-	-	blaI	-	blaZ	mecA	mecR1	fosB	fusC	-	-	-	-	-	-	-	-	tet(38)	-	-	-	mepA	PRJNA797179	SAMN28743143	SRR19441781	136	3125436	5789 (0.37)	509313 (32.59)	Staphylococcus aureus	2345 (0.15)	Staphylococcus argenteus	1513 (0.1)	Staphylococcus schweitzeri		133	2999912	95.9838		151	175
SRR19441836	Australia	2019	Human	Blood	5	t002	Clade 2.2	-	-	-	blaI	-	blaZ	mecA	mecR1	fosB	fusC	-	-	erm(C)	-	-	-	-	-	tet(38)	-	-	-	mepA	PRJNA797179	SAMN28743618	SRR19441836	142	2880948	2993 (0.21)	519176 (36.04)	Staphylococcus aureus	2196 (0.15)	Staphylococcus argenteus	1406 (0.1)	Staphylococcus schweitzeri		141	2802246	97.2682		146	193
SRR19441850	Australia	2019	Human	Nasal swab	5	t548	Clade 2.2	-	-	-	blaI	-	blaZ	mecA	mecR1	fosB	fusC	-	-	-	-	-	-	-	-	tet(38)	-	-	-	mepA	PRJNA797179	SAMN28743547	SRR19441850	135	2579600	5107 (0.4)	406750 (31.54)	Staphylococcus aureus	2018 (0.16)	Staphylococcus argenteus	1212 (0.09)	Staphylococcus schweitzeri		133	2464332	95.5316		124	255
SRR19441988	Australia	2019	Human	Blood	5	t002	Clade 2.2	-	-	-	blaI	-	blaZ	mecA	mecR1	fosB	fusC	-	-	-	-	ileS_V588F	-	-	-	tet(38)	-	-	-	mepA	PRJNA797179	SAMN28743557	SRR19441988	136	3720612	8909 (0.48)	620750 (33.37)	Staphylococcus aureus	3405 (0.18)	Staphylococcus argenteus	2231 (0.12)	Staphylococcus schweitzeri		134	3554230	95.5281		181	172
SRR19442211	Australia	2018	Human	Nasal swab	5	t002	Clade 2.1	-	aadD1	-	-	-	blaZ	mecA	mecR1	fosB	fusC	-	-	-	mupA	-	-	-	-	tet(38)	-	-	-	mepA	PRJNA797179	SAMN28744391	SRR19442211	138	2567258	3387 (0.26)	418996 (32.64)	Staphylococcus aureus	1290 (0.1)	Staphylococcus argenteus	771 (0.06)	Staphylococcus schweitzeri		137	2518220	98.0899		126	187
SRR19442432	Australia	2019	Human	Lumbar Tissue	5	t002	Clade 2.1	-	-	-	-	-	blaZ	mecA	mecR1	fosB	fusC	-	-	-	-	-	-	-	-	tet(38)	-	-	-	mepA	PRJNA797179	SAMN28744284	SRR19442432	144	1446822	1360 (0.19)	276999 (38.29)	Staphylococcus aureus	1305 (0.18)	Staphylococcus argenteus	764 (0.11)	Staphylococcus schweitzeri		142	1405072	97.1144		74	239
SRR19442466	Australia	2018	Human	Respiratory	5	t509	Clade 2.2	-	-	-	blaI	blaR1	blaZ	mecA	-	fosB	-	-	-	-	-	-	-	-	-	tet(38)	-	-	-	mepA	PRJNA797179	SAMN28743792	SRR19442466	126	4009404	18982 (0.95)	566040 (28.24)	Staphylococcus aureus	84121 (4.2)	Staphylococcus hominis	8342 (0.42)	Streptococcus pyogenes		124	3849348	96.008		180	518
SRR19442524	Australia	2019	Human	5662	5662	unknown	Clade 2.2	-	-	-	blaI	-	blaZ	mecA	mecR1	fosB	fusC	-	-	-	-	-	-	-	-	tet(38)	-	-	-	mepA	PRJNA797179	SAMN28744161	SRR19442524	141	4191180	6729 (0.32)	863903 (41.22)	Staphylococcus aureus	3664 (0.17)	Staphylococcus argenteus	2384 (0.11)	Staphylococcus schweitzeri		139	4069976	97.1081		211	102
SRR19442553	Australia	2019	Human	nasal swab	5662	unknown	Clade 2.2	-	-	-	-	-	blaZ	mecA	mecR1	fosB	fusC	-	-	-	-	-	-	-	-	tet(38)	-	-	-	mepA	PRJNA797179	SAMN28744079	SRR19442553	135	3190150	30092 (1.89)	570791 (35.78)	Staphylococcus aureus	6500 (0.41)	Staphylococcus argenteus	4677 (0.29)	Staphylococcus schweitzeri		124	2719360	85.2424		153	379
SRR19442701	Australia	2019	Human	Rectal swab	5	t002	Clade 2.2	-	-	-	blaI	-	blaZ	mecA	mecR1	fosB	fusC	-	-	-	-	-	-	-	-	tet(38)	-	-	-	mepA	PRJNA797179	SAMN28744479	SRR19442701	142	2797194	2638 (0.19)	483596 (34.58)	Staphylococcus aureus	1532 (0.11)	Staphylococcus argenteus	992 (0.07)	Staphylococcus schweitzeri		140	2734884	97.7724		141	221
SRR19442733	Australia	2019	Human	Nasal swab	5	unknown	Clade 2.2	-	-	-	blaI	-	blaZ	mecA	mecR1	fosB	fusC	-	-	-	-	-	-	-	-	tet(38)	-	-	-	mepA	PRJNA797179	SAMN28744451	SRR19442733	139	2553104	7959 (0.62)	503493 (39.44)	Staphylococcus aureus	3925 (0.31)	Staphylococcus argenteus	2635 (0.21)	Staphylococcus schweitzeri		132	2412690	94.5003		126	110
SRR19442867	Australia	2018	Human	Respiratory	5	t539	Clade 2.2	-	-	-	blaI	blaR1	blaZ	mecA	mecR1	fosB	-	-	-	-	mupA	-	-	-	-	tet(38)	-	-	-	mepA	PRJNA797179	SAMN28743703	SRR19442867	141	1291434	846 (0.13)	256441 (39.71)	Staphylococcus aureus	598 (0.09)	Staphylococcus argenteus	387 (0.06)	Staphylococcus epidermidis		139	1264550	97.9183		64	114
SRR19442915	Australia	2018	Human	Respiratory	5	t548	Clade 2.2	-	-	-	blaI	-	blaZ	mecA	mecR1	fosB	-	-	-	-	-	-	-	-	-	tet(38)	-	-	-	mepA	PRJNA797179	SAMN28743806	SRR19442915	133	3874678	9187 (0.47)	608888 (31.43)	Staphylococcus aureus	1906 (0.1)	Staphylococcus argenteus	1149 (0.06)	Staphylococcus schweitzeri		130	3724726	96.1299		183	622
SRR19561146	Australia	2018	Human	Respiratory	5	t002	Clade 2.2	-	-	-	blaI	-	blaZ	mecA	mecR1	fosB	fusC	-	-	-	-	-	-	-	-	tet(38)	-	-	-	mepA	PRJNA797179	SAMN28669184	SRR19561146	140	4057670	4038 (0.2)	727131 (35.84)	Staphylococcus aureus	2069 (0.1)	Staphylococcus argenteus	1356 (0.07)	Staphylococcus schweitzeri		138	3978518	98.0493		202	64
SRR19561148	Australia	2018	Human	Wound/skin/soft tissue	5	t002	Clade 2.2	-	-	-	blaI	-	blaZ	mecA	mecR1	fosB	fusC	-	-	-	-	-	-	-	-	tet(38)	-	-	-	mepA	PRJNA797179	SAMN28669183	SRR19561148	141	4722392	4042 (0.17)	847362 (35.89)	Staphylococcus aureus	2783 (0.12)	Staphylococcus argenteus	1718 (0.07)	Staphylococcus schweitzeri		140	4621844	97.8708		238	72
SRR19561559	Australia	2018	Human	Respiratory	5	t002	Clade 2.2	-	-	-	blaI	-	blaZ	mecA	mecR1	fosB	-	-	-	-	-	-	-	-	-	tet(38)	-	-	-	mepA	PRJNA797179	SAMN28669122	SRR19561559	145	3717006	2879 (0.15)	721374 (38.81)	Staphylococcus aureus	2224 (0.12)	Staphylococcus argenteus	1438 (0.08)	Staphylococcus schweitzeri		144	3645674	98.0809		192	125
SRR2054096	United Kingdom	2010	Human	Nose	5	t688	Outside MRSA AK3 lineage	-	-	-	blaI	-	blaZ	-	-	fosB	-	-	-	-	-	-	-	-	-	tet(38)	-	-	-	mepA	PRJNA270998	SAMN03289704	SRR2054096	100	3406314	539 (0.03)	619469 (36.37)	Staphylococcus aureus	2059 (0.12)	Staphylococcus argenteus	1018 (0.06)	Staphylococcus schweitzeri		99	3318910	97.4341		121	43
SRR20821524	Denmark	2018	Human	Skin and soft tissue infection	5	t002	Clade 2.2	-	-	-	blaI	-	blaZ	mecA	mecR1	fosB	fusC	-	-	-	-	-	-	-	-	tet(38)	-	-	-	mepA	PRJNA865897	SAMN30142506	SRR20821524	140	1325220	2554 (0.39)	279647 (42.2)	Staphylococcus aureus	8113 (1.22)	Homo sapiens	581 (0.09)	Staphylococcus argenteus		139	1305950	98.5459		66	74
SRR21624357	Netherlands	2017	Human	Pus	5	unknown	Clade 2.1	-	-	-	blaI	-	blaZ	mecA	mecR1	fosB	fusC	-	-	-	-	-	-	-	-	tet(38)	-	-	-	mepA	PRJNA880488	SAMN30843310	SRR21624357	118	4219074	1972 (0.09)	741239 (35.14)	Staphylococcus aureus	2283 (0.11)	Staphylococcus argenteus	1527 (0.07)	Homo sapiens		118	4184976	99.1918		177	30
SRR21624459	Netherlands	2017	Human	Pus	5	t002	Clade 2.1	-	-	-	blaI	-	blaZ	mecA	mecR1	fosB	fusC	-	-	-	-	-	-	-	-	tet(38)	-	-	-	mepA	PRJNA880488	SAMN30843380	SRR21624459	116	7651862	2896 (0.08)	1294490 (33.83)	Staphylococcus aureus	3585 (0.09)	Staphylococcus argenteus	2195 (0.06)	Staphylococcus schweitzeri		116	7610040	99.4534		317	27
SRR21624979	Netherlands	2017	Human	Wound	5	t002	Clade 2.1	-	-	-	blaI	-	blaZ	mecA	mecR1	fosB	fusC	-	-	-	-	-	-	-	-	tet(38)	-	-	-	mepA	PRJNA880488	SAMN30842613	SRR21624979	116	6883438	2657 (0.08)	1282067 (37.25)	Staphylococcus aureus	2995 (0.09)	Staphylococcus argenteus	1868 (0.05)	Staphylococcus schweitzeri		116	6844896	99.4401		286	28
SRR21673585	Netherlands	2016	Human	Wound	5	t002	Clade 2.1	-	-	-	blaI	-	blaZ	mecA	mecR1	fosB	fusC	-	-	-	-	-	gyrA_S84L	parC_S80F	-	tet(38)	-	-	-	mepA	PRJNA880488	SAMN30844310	SRR21673585	117	8623240	2800 (0.06)	1577981 (36.6)	Staphylococcus aureus	4048 (0.09)	Staphylococcus argenteus	2395 (0.06)	Staphylococcus schweitzeri		117	8570356	99.3867		362	35
SRR3729235	United Kingdom	2012	Human	Nose	5	t002	Outside MRSA AK3 lineage	-	-	-	blaI	-	blaZ	-	-	fosB	-	-	-	-	-	-	-	-	-	tet(38)	-	-	-	mepA	PRJNA324190	SAMN05337459	SRR3729235	151	3532834	43 (0)	875889 (49.59)	Staphylococcus aureus	2624 (0.15)	Staphylococcus argenteus	1405 (0.08)	Staphylococcus schweitzeri		149	3436582	97.2755		190	35
SRR6938403	United Kingdom	2014	Human	Clinical sample	5	t002	Outside MRSA AK3 lineage	-	-	ant(9)-Ia	blaI	-	blaZ	mecA	mecR1	fosB	-	-	erm(A)	-	-	-	-	-	-	tet(38)	-	-	-	mepA	PRJNA445516	SAMN08815482	SRR6938403	100	4864212	208 (0.01)	794377 (32.66)	Staphylococcus aureus	2490 (0.1)	Staphylococcus argenteus	1479 (0.06)	Staphylococcus schweitzeri		99	4597012	94.5068		173	40
*Assembly metrics for sa230905_barcode06 are based on HERRO corrected reads
[truncated: 5 more columns]

## Sheet: Table S6
Supplementary Table S6. Regions of recombination relative to the chromosome of sample sa230905_barcode06
Description	Start position	End position	Size (bp)	No. of single nucleotide variants*	No. of single nucleotide variants (Time tree)*	Notes
Recombination	1048356	1048371	15	2	2	Bifunctional N-acetylmuramoyl-L-alanine amidase/endo-beta-N-acetylglucosaminidase, Atl
Recombination	1463260	1463451	191	1	1	-
Recombination	1469697	1469722	25	2	2	-
Recombination	1929710	1929911	201	3	3	-
Recombination	2003893	2006995	3102	3	3	bla operon
Recombination	2151040	2151071	31	2	2	Intergenic region
Recombination	2558768	2559204	436	3	3	Intergenic region, Surface protein G
*Single nucleotide varients identified and exclused from phylogenetic analyses

## Sheet: Table S7
Supplementary Table S7. Distribution of spa types and countries of isolation across AK3 clades
Clade	spa type	Count	Countries represented	Country-specific Counts
Clade 1	t002	13	Australia, New Zealand	AU (3), NZ (10)
	t539	2	Australia, New Zealand	AU (1), NZ (1)
	t105	1	New Zealand	NZ (1)
Clade 1 total		16
Clade 2.1	t002	133	Australia, Netherlands, New Zealand, United Kingdom	AU (15), NL (3), NZ (113), UK (2)
	t062	3	New Zealand	NZ (3)
	t306	3	New Zealand	NZ (3)
	t045	2	New Zealand	NZ (2)
	t539	1	New Zealand	NZ (1)
	t502	1	New Zealand	NZ (1)
	t105	1	New Zealand	NZ (1)
	t509	1	New Zealand	NZ (1)
	t214	1	Australia	AU (1)
	t8784	1	New Zealand	NZ (1)
	t010	1	New Zealand	NZ (1)
	t2905	1	New Zealand	NZ (1)
	t242	1	New Zealand	NZ (1)
	unknown	9	Australia, Netherlands, New Zealand	AU (1), NL (1), NZ (7)
Clade 2.1 total		159
Clade 2.2	t002	145	Australia, Denmark, Samoa, New Zealand	AU (18), DK (1), WS (1), NZ (125)
	t045	8	New Zealand	NZ (8)
	t088	5	New Zealand	NZ (5)
	t2069	5	Australia, New Zealand	AU (1), NZ (4)
	t062	2	New Zealand	NZ (2)
	t548	2	New Zealand	NZ (2)
	t539	2	Australia, New Zealand	AU (1), NZ (1)
	t105	1	New Zealand	NZ (1)
	t688	1	New Zealand	NZ (1)
	t668	1	Australia	AU (1)
	t509	1	Australia	AU (1)
	t9816	1	New Zealand	NZ (1)
	t1062	1	New Zealand	NZ (1)
	t2597	1	New Zealand	NZ (1)
	t1107	1	New Zealand	NZ (1)
	unknown	9	Australia, New Zealand	AU (4), NZ (5)
Clade 2.1 total		186

## Sheet: Table S8
Supplementary Table S8. Staphylococcus aureus AK3 BEAST analysis results summary
		BEAST2 run outputs
Clock Rate Model	Population model	Chain length for each triplicate	tMRCA (95% HPD)	Mean Clock Rate (95% HPD)	Mean Tree Likelihood	Median Clock Rate	SNP/year/site**
Relaxed log-normal	Bayesian Skyline	100 million	1976 (1968 to 1983)	2.59E-04 (2.41E-04 to 2.77E-04)	-89807.2	0.00025935	1.05608e-06
Relaxed log-normal	Constant	100 million	1973 (1963 to 1981)	2.72E-04 (2.50E-04 to 2.93E-04)	-89823	0.00027227	1.1087e-06
Relaxed log-normal	Exponential	100 million	1980 (1974 to 1985)	2.70E-04 (2.51E-04 to 3.04E-04)	-89825.7	0.00026991	1.09909e-06
Strict	Bayesian Skyline	100 million	1976 (1972 to 1979)	2.61E-04 (2.48E-04 to 2.74E-04)	-90032.9	0.00026085	1.06219e-06
Strict	Constant	100 million	1976 (1972 to 1980)	2.70E-04 (2.56E-04 to 2.83E-04)	-90048.4	0.00026999	1.09941e-06
Strict	Exponential	100 million	1976 (1974 to 1981)	2.71E-04 (2.57E-04 to 2.84E-04)	-90049	0.00027082	1.10279e-06
10% Burnin & 1,000 replicates **relative to genome size
